# Supplementary material for: Mycobacterium avium complex genomics and transmission in a London hospital
Source: Eur Respir J. 2023 Apr 20;61(4):2201237. doi: 10.1183/13993003.01237-2022 (PMC10116071; doi:10.1183/13993003.01237-2022)
Supplement: Supplementary file 2 [file erj-01237-2022.supplement2.xlsx]

## Sheet: M.intracellulare
Patient number	Patient sample	Organism Identified	Collection date	ENA accession
218	218-1	Mycobacterium avium-intracellulare	2013-01-11	ERR2988355
151	151-1	Mycobacterium intracellulare	2013-01-14	ERR2988379
245	245-1	Mycobacterium avium-intracellulare	2013-01-07	ERR2988405
282	282-1	Mycobacterium intracellulare	2013-02-21	ERR2988417
138	138-1	Mycobacterium intracellulare	2013-01-11	ERR2988440
59	59-1	Mycobacterium intracellulare	2014-02-27	ERR3337503
220	220-9	Mycobacterium avium-intracellulare	2014-04-03	ERR3337504
23	23-1	Mycobacterium intracellulare	2014-04-08	ERR3337513
101	101-4	Mycobacterium intracellulare	2013-06-24	ERR3337533
214	214-1	Mycobacterium intracellulare	2014-07-15	ERR3337549
29	29-1	Mycobacterium intracellulare	2013-10-31	ERR3337552
214	214-2	Mycobacterium intracellulare	2014-07-15	ERR3337553
220	220-13	Mycobacterium avium-intracellulare	2014-07-15	ERR3337561
136	136-2	Mycobacterium intracellulare	2013-10-30	ERR3337565
220	220-12	Mycobacterium intracellulare	2014-07-14	ERR3337567
220	220-2	Mycobacterium avium-intracellulare	2013-11-15	ERR3337570
97	97-1	Mycobacterium avium-intracellulare	2013-11-12	ERR3337577
101	101-7	Mycobacterium intracellulare	2013-10-25	ERR3337585
136	136-5	Mycobacterium avium-intracellulare	2014-07-02	ERR3337588
101	101-8	Mycobacterium avium-intracellulare	2013-11-25	ERR3337590
136	136-1	Mycobacterium avium-intracellulare	2013-10-07	ERR3337412
101	101-6	Mycobacterium avium-intracellulare	2013-10-21	ERR3337606
136	136-3	Mycobacterium avium-intracellulare	2014-02-04	ERR3337608
220	220-3	Mycobacterium avium-intracellulare	2014-02-09	ERR3337619
97	97-2	Mycobacterium avium-intracellulare	2014-03-05	ERR3337630
136	136-4	Mycobacterium avium-intracellulare	2014-04-30	ERR3337632
220	220-6	Mycobacterium avium-intracellulare	2014-02-17	ERR3337635
97	97-3	Mycobacterium avium-intracellulare	2014-03-05	ERR3337636
101	101-11	Mycobacterium avium-intracellulare	2014-03-24	ERR3337655
101	101-10	Mycobacterium avium-intracellulare	2014-03-20	ERR3337660
85	85-3	Mycobacterium avium-intracellulare	2014-03-09	ERR3337665
220	220-5	Mycobacterium intracellulare	2014-02-12	ERR3337668
220	220-4	Mycobacterium avium-intracellulare	2014-02-10	ERR3337673
101	101-3	Mycobacterium avium-intracellulare	2013-05-20	ERR3337421
85	85-2	Mycobacterium avium-intracellulare	2013-08-07	ERR3337456
85	85-1	Mycobacterium intracellulare	2013-05-17	ERR3337458
220	220-1	Mycobacterium avium-intracellulare	2013-07-19	ERR3337462
36	36-2	Mycobacterium intracellulare	2013-11-07	ERR3337466
220	220-11	Mycobacterium avium-intracellulare	2014-04-06	ERR3468807
11	11-2	Mycobacterium avium-intracellulare	2014-05-06	ERR3468808
220	220-15	Mycobacterium avium-intracellulare	2014-07-18	ERR3468810
64	64-2	Mycobacterium avium-intracellulare	2014-04-08	ERR3468815
220	220-14	Mycobacterium avium-intracellulare	2014-07-17	ERR3468818
64	64-1	Mycobacterium avium-intracellulare	2014-04-06	ERR3468823
136	136-6	Mycobacterium intracellulare	2014-08-05	ERR3468827
220	220-7	Mycobacterium avium-intracellulare	2014-03-21	ERR3468831
220	220-10	Mycobacterium avium-intracellulare	2014-04-04	ERR3468799
274	274-2	Mycobacterium intracellulare	2014-08-01	ERR3468835
11	11-5	Mycobacterium avium-intracellulare	2014-07-16	ERR3468842
11	11-3	Mycobacterium avium-intracellulare	2014-05-06	ERR3468800
11	11-1	Mycobacterium intracellulare	2014-04-09	ERR3468872
99	99-3	Mycobacterium intracellulare	2014-08-11	ERR3468874
263	263-1	Mycobacterium intracellulare	2014-08-25	ERR3468875
101	101-12	Mycobacterium avium-intracellulare	2014-05-06	ERR3468879
136	136-7	Mycobacterium intracellulare	2014-08-13	ERR3468882
263	263-2	Mycobacterium intracellulare	2014-08-25	ERR3468883
99	99-1	Mycobacterium intracellulare	2014-06-03	ERR3468885
11	11-4	Mycobacterium avium-intracellulare	2014-05-06	ERR3468887
99	99-2	Mycobacterium avium-intracellulare	2014-08-10	ERR3468890
207	207-1	Mycobacterium intracellulare	2014-10-02	ERR3468892
99	99-5	Mycobacterium avium-intracellulare	2014-11-30	ERR3468897
220	220-18	Mycobacterium intracellulare	2014-09-22	ERR3468902
263	263-3	Mycobacterium avium-intracellulare	2014-10-08	ERR3468911
220	220-17	Mycobacterium avium-intracellulare	2014-09-19	ERR3468918
82	82-1	Mycobacterium intracellulare	2014-12-17	ERR3468922
243	243-1	Mycobacterium intracellulare	2014-10-03	ERR3468927
220	220-20	Mycobacterium intracellulare	2014-11-16	ERR3468929
282	282-2	Mycobacterium intracellulare	2014-10-17	ERR3468952
99	99-4	Mycobacterium avium-intracellulare	2014-08-12	ERR3468958
220	220-16	Mycobacterium intracellulare	2014-09-16	ERR3468972
99	99-7	Mycobacterium avium-intracellulare	2014-12-02	ERR3468978
99	99-6	Mycobacterium avium-intracellulare	2014-12-01	ERR3468984
11	11-6	Mycobacterium avium-intracellulare	2015-01-14	ERR3468985
220	220-19	Mycobacterium avium-intracellulare	2014-11-15	ERR3468987
85	85-4	Mycobacterium intracellulare	2014-12-22	ERR3524768
33	33-1	Mycobacterium intracellulare	2015-02-19	ERR3524783
220	220-24	Mycobacterium avium-intracellulare	2015-02-19	ERR3524784
220	220-21	Mycobacterium avium-intracellulare	2015-02-13	ERR3524795
220	220-22	Mycobacterium avium-intracellulare	2015-02-14	ERR3524796
220	220-23	Mycobacterium avium-intracellulare	2015-02-15	ERR3524797
274	274-3	Mycobacterium intracellulare	2015-01-30	ERR3524800
136	136-8	Mycobacterium intracellulare	2015-01-15	ERR3524810
99	99-8	Mycobacterium avium-intracellulare	2015-01-15	ERR3524811
99	99-9	Mycobacterium avium-intracellulare	2015-01-18	ERR3524814
42	42-2	Mycobacterium intracellulare	2015-03-16	ERR3524815
42	42-1	Mycobacterium intracellulare	2015-03-14	ERR3524819
220	220-25	Mycobacterium intracellulare	2015-03-30	ERR3524826
42	42-3	Mycobacterium intracellulare	2015-03-17	ERR3524837
99	99-13	Mycobacterium avium-intracellulare	2015-04-21	ERR3524841
99	99-12	Mycobacterium avium-intracellulare	2015-04-20	ERR3524842
99	99-11	Mycobacterium avium-intracellulare	2015-04-19	ERR3524843
136	136-9	Mycobacterium intracellulare	2015-03-04	ERR3566233
99	99-10	Mycobacterium avium-intracellulare	2015-01-19	ERR3566239
85	85-6	Mycobacterium avium-intracellulare	2015-11-05	ERR3566242
326	326-2	Mycobacterium intracellulare	2015-10-15	ERR3566250
36	36-3	Mycobacterium intracellulare	2015-09-03	ERR3566253
136	136-22	Mycobacterium intracellulare	2015-09-17	ERR3566257
293	293-1	No culture info	2015-09-17	ERR3566264
174	174-8	Mycobacterium avium-intracellulare	2015-10-30	ERR3566272
136	136-23	Mycobacterium intracellulare	2015-10-02	ERR3566279
85	85-5	Mycobacterium intracellulare	2015-11-02	ERR3566280
85	85-8	Mycobacterium avium-intracellulare	2015-11-17	ERR3566281
136	136-21	Mycobacterium intracellulare	2015-09-11	ERR3566283
307	307-2	Mycobacterium avium-intracellulare	2015-11-17	ERR3566286
174	174-1	Mycobacterium intracellulare	2015-05-29	ERR3566294
136	136-14	Mycobacterium intracellulare	2015-06-03	ERR3566301
174	174-5	Mycobacterium intracellulare	2015-06-23	ERR3566303
174	174-4	Mycobacterium intracellulare	2015-06-20	ERR3566305
174	174-3	Mycobacterium intracellulare	2015-06-17	ERR3566307
282	282-3	Mycobacterium intracellulare	2015-06-22	ERR3566320
326	326-1	Mycobacterium intracellulare	2015-08-03	ERR3566321
136	136-16	Mycobacterium intracellulare	2015-07-21	ERR3566325
136	136-18	Mycobacterium intracellulare	2015-07-22	ERR3566330
136	136-20	Mycobacterium intracellulare	2015-07-29	ERR3566333
307	307-1	Mycobacterium intracellulare	2015-10-30	ERR3566344
174	174-7	Mycobacterium intracellulare	2015-10-02	ERR3566350
220	220-32	Mycobacterium avium-intracellulare	2015-10-26	ERR3566360
220	220-27	Mycobacterium avium-intracellulare	2015-05-14	ERR3566377
174	174-2	Mycobacterium intracellulare	2015-06-13	ERR3566390
136	136-11	Mycobacterium intracellulare	2015-05-14	ERR3566393
220	220-26	Mycobacterium avium-intracellulare	2015-05-13	ERR3566394
234	234-1	Mycobacterium intracellulare	2015-06-10	ERR3566400
136	136-12	Mycobacterium avium-intracellulare	2015-05-19	ERR3566401
136	136-17	Mycobacterium intracellulare	2015-07-21	ERR3566402
174	174-6	Mycobacterium intracellulare	2015-08-17	ERR3566404
282	282-4	Mycobacterium intracellulare	2015-08-14	ERR3566407
136	136-19	Mycobacterium intracellulare	2015-07-23	ERR3566410
136	136-15	Mycobacterium intracellulare	2015-07-09	ERR3566413
136	136-13	Mycobacterium intracellulare	2015-05-26	ERR3566415
274	274-4	Mycobacterium intracellulare	2015-07-08	ERR3566416
136	136-10	Mycobacterium intracellulare	2015-04-30	ERR3566368
85	85-7	Mycobacterium intracellulare	2015-11-11	ERR4022277
36	36-1	Mycobacterium intracellulare	2013-10-03	ERR4022337
274	274-1	Mycobacterium intracellulare	2013-10-04	ERR4022345
101	101-1	Mycobacterium avium-intracellulare	2013-03-25	ERR4022369
221	221-1	Mycobacterium avium-intracellulare	2013-03-28	ERR4022373
101	101-2	Mycobacterium avium-intracellulare	2013-04-08	ERR4022381
101	101-9	Mycobacterium avium-intracellulare	2014-01-20	ERR4022386
220	220-30	Mycobacterium avium-intracellulare	2015-10-19	ERR4022392
220	220-29	Mycobacterium avium-intracellulare	2015-10-17	ERR4022394
220	220-31	Mycobacterium avium-intracellulare	2015-10-21	ERR4022401
136	136-26	Mycobacterium avium-intracellulare	2015-12-13	ERR4022422
136	136-25	Mycobacterium avium-intracellulare	2015-12-11	ERR4022425
136	136-24	Mycobacterium intracellulare	2015-12-10	ERR4022427
95	95-4	Mycobacterium avium-intracellulare	2013-09-04	ERR4022298
174	174-9	Mycobacterium avium-intracellulare	2015-11-28	ERR4022305
101	101-5	Mycobacterium avium-intracellulare	2013-09-09	ERR4022318
233	233-2	Mycobacterium intracellulare	2013-07-04	ERR4339017
220	220-28	Mycobacterium intracellulare	2015-08-02	ERR4338978
220	220-8	Mycobacterium avium-intracellulare	2014-04-01	ERR4339037
136	136-30	Mycobacterium avium-intracellulare	2016-03-16	ERR6057633
360	360-1	Mycobacterium avium complex	2016-04-01	ERR6057638
174	174-10	Mycobacterium avium complex	2016-03-30	ERR6057649
136	136-27	Mycobacterium avium-intracellulare	2016-01-05	ERR6057652
136	136-28	Mycobacterium avium-intracellulare	2016-01-06	ERR6057653
101	101-13	Mycobacterium intracellulare	2016-02-19	ERR6057675
234	234-2	Mycobacterium intracellulare	2016-01-27	ERR6057676
42	42-4	Mycobacterium avium-intracellulare	2016-01-05	ERR6057678
136	136-29	Mycobacterium avium-intracellulare	2016-01-07	ERR6057687
353	353-1	Mycobacterium intracellulare	2016-04-17	ERR6057614
352	352-1	Mycobacterium intracellulare	2016-04-15	ERR6057618
369	369-1	Mycobacterium avium-intracellulare	2016-03-09	ERR6057625

## Sheet: MAA
Patient number	Patient sample	Organism Identified	Collection date	ENA accession
241	241-2	Mycobacterium avium-intracellulare	2013-01-18	ERR2988361
163	163-2	Mycobacterium avium-intracellulare	2013-07-15	ERR2988370
70	70-2	Mycobacterium avium-intracellulare	2013-03-12	ERR2988378
237	237-1	Mycobacterium intracellulare	2013-01-03	ERR2988383
241	241-8	Mycobacterium avium-intracellulare	2013-03-11	ERR2988386
241	241-1	Mycobacterium avium-intracellulare	2013-01-15	ERR2988387
237	237-2	Mycobacterium intracellulare	2013-01-04	ERR2988397
260	260-1	Mycobacterium avium	2013-02-01	ERR2988406
241	241-7	Mycobacterium avium-intracellulare	2013-03-10	ERR2988413
68	68-3	Mycobacterium intracellulare	2013-07-15	ERR2988416
241	241-9	Mycobacterium avium-intracellulare	2013-03-11	ERR2988421
192	192-1	Mycobacterium avium	2013-07-04	ERR2988423
218	218-3	Mycobacterium avium-intracellulare	2013-03-11	ERR2988424
166	166-1	Mycobacterium avium-intracellulare	2013-01-25	ERR2988429
275	275-1	Mycobacterium avium-intracellulare	2013-01-30	ERR2988437
70	70-1	Mycobacterium avium	2013-02-27	ERR2988441
218	218-17	Mycobacterium avium-intracellulare	2013-12-17	ERR3337493
218	218-20	Mycobacterium avium-intracellulare	2014-05-07	ERR3337495
218	218-19	Mycobacterium avium-intracellulare	2014-04-28	ERR3337496
7	7-1	Mycobacterium avium	2013-12-18	ERR3337501
103	103-2	Mycobacterium avium-intracellulare	2013-05-01	ERR3337403
228	228-1	Mycobacterium avium-intracellulare	2013-12-20	ERR3337502
55	55-1	Mycobacterium avium	2014-01-06	ERR3337505
44	44-4	Mycobacterium avium-intracellulare	2014-04-01	ERR3337509
110	110-1	Mycobacterium avium	2014-04-28	ERR3337515
129	129-1	Mycobacterium avium	2013-08-14	ERR3337517
70	70-3	Mycobacterium avium-intracellulare	2013-05-31	ERR3337527
179	179-1	Mycobacterium avium	2013-08-13	ERR3337531
120	120-3	Mycobacterium avium-intracellulare	2013-08-07	ERR3337540
250	250-2	Mycobacterium avium-intracellulare	2014-01-28	ERR3337541
104	104-3	Mycobacterium avium-intracellulare	2013-11-03	ERR3337543
260	260-5	Mycobacterium avium	2014-05-31	ERR3337544
252	252-1	Mycobacterium avium-intracellulare	2013-11-27	ERR3337545
233	233-4	Mycobacterium avium-intracellulare	2014-01-27	ERR3337547
241	241-15	Mycobacterium avium-intracellulare	2013-11-27	ERR3337551
241	241-16	Mycobacterium avium	2013-12-02	ERR3337555
104	104-2	Mycobacterium avium-intracellulare	2013-10-30	ERR3337559
44	44-6	Mycobacterium avium-intracellulare	2014-06-26	ERR3337562
281	281-1	Mycobacterium avium	2013-12-02	ERR3337563
218	218-15	Mycobacterium avium-intracellulare	2013-11-05	ERR3337566
209	209-1	Mycobacterium avium	2013-12-09	ERR3337576
273	273-1	Mycobacterium avium	2013-12-11	ERR3337582
218	218-12	Mycobacterium avium-intracellulare	2013-09-13	ERR3337592
110	110-2	Mycobacterium avium	2014-07-09	ERR3337594
275	275-3	Mycobacterium avium	2014-07-02	ERR3337595
218	218-14	Mycobacterium avium-intracellulare	2013-10-14	ERR3337601
40	40-1	Mycobacterium avium	2013-11-11	ERR3337603
61	61-1	Mycobacterium avium-intracellulare	2014-01-13	ERR3337604
40	40-2	Mycobacterium avium	2013-11-11	ERR3337610
70	70-5	Mycobacterium avium-intracellulare	2013-08-28	ERR3337613
241	241-12	Mycobacterium avium-intracellulare	2013-04-30	ERR3337415
169	169-4	Mycobacterium avium	2014-02-06	ERR3337629
70	70-4	Mycobacterium avium	2013-06-26	ERR3337416
250	250-1	Mycobacterium avium-intracellulare	2013-12-23	ERR3337633
50	50-3	Mycobacterium avium-intracellulare	2014-02-04	ERR3337647
241	241-17	Mycobacterium avium-intracellulare	2014-02-28	ERR3337649
70	70-6	Mycobacterium avium-intracellulare	2014-03-12	ERR3337654
241	241-20	Mycobacterium avium-intracellulare	2014-06-09	ERR3337657
241	241-21	Mycobacterium avium-intracellulare	2014-06-10	ERR3337667
217	217-1	Mycobacterium avium	2014-02-25	ERR3337674
241	241-11	Mycobacterium avium-intracellulare	2013-04-26	ERR3337422
218	218-10	Mycobacterium avium-intracellulare	2013-07-30	ERR3337423
179	179-2	Mycobacterium avium-intracellulare	2013-08-14	ERR3337426
169	169-1	Mycobacterium avium-intracellulare	2013-07-01	ERR3337397
260	260-2	Mycobacterium avium-intracellulare	2013-07-09	ERR3337442
2	2-1	Mycobacterium avium-intracellulare	2013-05-16	ERR3337446
241	241-10	Mycobacterium avium-intracellulare	2013-04-25	ERR3337448
57	57-1	Mycobacterium avium	2013-07-05	ERR3337455
104	104-4	Mycobacterium avium-intracellulare	2014-01-15	ERR3337469
218	218-16	Mycobacterium avium-intracellulare	2013-11-26	ERR3337478
218	218-13	Mycobacterium avium-intracellulare	2013-09-14	ERR3337480
106	106-1	Mycobacterium avium	2013-12-13	ERR3337481
218	218-8	Mycobacterium avium-intracellulare	2013-05-28	ERR3337401
218	218-22	Mycobacterium avium-intracellulare	2014-05-13	ERR3337482
44	44-5	Mycobacterium avium-intracellulare	2014-04-14	ERR3337483
226	226-1	Mycobacterium avium	2014-05-12	ERR3337485
50	50-2	Mycobacterium avium-intracellulare	2013-12-16	ERR3337487
218	218-21	Mycobacterium avium-intracellulare	2014-05-09	ERR3337491
241	241-19	Mycobacterium avium-intracellulare	2014-06-05	ERR3468806
241	241-18	Mycobacterium avium	2014-06-05	ERR3468814
192	192-3	Mycobacterium avium-intracellulare	2014-07-04	ERR3468817
70	70-7	Mycobacterium avium-intracellulare	2014-07-16	ERR3468826
142	142-1	Mycobacterium avium	2014-08-14	ERR3468852
213	213-1	Mycobacterium avium	2014-07-29	ERR3468857
172	172-1	Mycobacterium avium	2014-10-27	ERR3468868
183	183-1	Mycobacterium avium	2014-08-12	ERR3468803
192	192-2	Mycobacterium avium-intracellulare	2014-04-04	ERR3468878
218	218-23	Mycobacterium avium-intracellulare	2014-05-30	ERR3468880
260	260-6	Mycobacterium avium-intracellulare	2014-10-03	ERR3468884
275	275-4	Mycobacterium avium	2014-08-28	ERR3468891
92	92-3	Mycobacterium avium-intracellulare	2014-09-17	ERR3468893
241	241-28	Mycobacterium avium-intracellulare	2015-01-07	ERR3468898
241	241-26	Mycobacterium avium-intracellulare	2015-01-06	ERR3468899
241	241-27	Mycobacterium avium-intracellulare	2015-01-06	ERR3468906
275	275-7	Mycobacterium avium-intracellulare	2014-11-28	ERR3468913
92	92-2	Mycobacterium avium	2014-09-10	ERR3468917
92	92-4	Mycobacterium avium-intracellulare	2014-10-29	ERR3468920
241	241-23	Mycobacterium avium-intracellulare	2014-09-18	ERR3468926
198	198-1	Mycobacterium avium	2014-10-27	ERR3468928
275	275-5	Mycobacterium avium-intracellulare	2014-09-08	ERR3468931
92	92-1	Mycobacterium avium	2014-09-04	ERR3468940
188	188-1	Mycobacterium avium	2014-12-09	ERR3468946
104	104-5	Mycobacterium avium	2014-12-04	ERR3468955
241	241-22	Mycobacterium avium-intracellulare	2014-09-12	ERR3468956
70	70-8	Mycobacterium avium	2014-10-15	ERR3468976
241	241-29	Mycobacterium avium-intracellulare	2015-01-10	ERR3468986
92	92-5	Mycobacterium avium-intracellulare	2015-01-06	ERR3524764
241	241-25	Mycobacterium avium-intracellulare	2014-12-30	ERR3524766
241	241-24	Mycobacterium avium-intracellulare	2014-12-29	ERR3524767
62	62-1	Mycobacterium avium	2015-02-26	ERR3524769
276	276-1	Mycobacterium avium	2015-02-27	ERR3524770
25	25-1	Mycobacterium avium	2015-03-02	ERR3524771
169	169-6	Mycobacterium avium	2015-03-03	ERR3524772
241	241-30	Mycobacterium avium-intracellulare	2015-03-06	ERR3524774
241	241-31	Mycobacterium avium-intracellulare	2015-03-09	ERR3524777
93	93-1	Mycobacterium avium	2015-02-10	ERR3524792
189	189-1	Mycobacterium avium	2015-01-30	ERR3524801
276	276-2	Mycobacterium avium	2015-03-10	ERR3524806
275	275-8	Mycobacterium avium-intracellulare	2015-01-15	ERR3524808
137	137-1	Mycobacterium avium-intracellulare	2015-01-15	ERR3524809
93	93-3	Mycobacterium avium	2015-03-16	ERR3524816
93	93-2	Mycobacterium avium	2015-03-14	ERR3524817
276	276-3	Mycobacterium avium-intracellulare	2015-03-11	ERR3524823
19	19-1	Mycobacterium avium	2015-04-22	ERR3524839
276	276-4	Mycobacterium avium-intracellulare	2015-04-17	ERR3524844
93	93-4	Mycobacterium avium	2015-07-01	ERR3524845
315	315-1	Mycobacterium avium	2015-08-20	ERR3524847
104	104-7	Mycobacterium avium	2015-06-12	ERR3524848
100	100-2	Mycobacterium avium	2014-11-13	ERR3566229
308	308-1	Mycobacterium avium	2015-11-05	ERR3566246
326	326-2	Mycobacterium avium	2015-09-14	ERR3566268
192	192-4	Mycobacterium avium	2015-09-14	ERR3566274
104	104-8	Mycobacterium avium	2015-09-10	ERR3566288
318	318-2	Mycobacterium avium	2015-09-23	ERR3566289
241	241-33	Mycobacterium avium	2015-05-21	ERR3566296
241	241-32	Mycobacterium avium-intracellulare	2015-05-15	ERR3566298
104	104-6	Mycobacterium avium-intracellulare	2015-06-09	ERR3566299
275	275-9	Mycobacterium avium	2015-06-04	ERR3566300
269	269-2	Mycobacterium avium	2015-07-08	ERR3566316
286	286-1	Mycobacterium avium	2015-08-25	ERR3566349
314	314-1	Mycobacterium avium	2015-10-24	ERR3566351
198	198-4	Mycobacterium avium	2015-07-15	ERR3566352
198	198-5	Mycobacterium avium	2015-07-15	ERR3566356
232	232-1	Mycobacterium avium	2015-04-15	ERR3566362
144	144-1	Mycobacterium avium	2015-05-26	ERR3566375
269	269-1	Mycobacterium avium	2015-06-08	ERR3566380
111	111-3	Mycobacterium avium	2015-05-08	ERR3566395
92	92-6	Mycobacterium avium	2015-03-31	ERR3566366
268	268-7	Mycobacterium avium-intracellulare	2015-04-29	ERR3566370
120	120-2	Mycobacterium avium-intracellulare	2013-02-27	ERR4022322
50	50-1	Mycobacterium avium	2013-09-23	ERR4022278
241	241-5	Mycobacterium avium-intracellulare	2013-03-06	ERR4022330
241	241-6	Mycobacterium avium-intracellulare	2013-03-09	ERR4022334
218	218-4	Mycobacterium avium-intracellulare	2013-03-20	ERR4022346
246	246-1	Mycobacterium avium	2013-03-20	ERR4022348
218	218-6	Mycobacterium avium	2013-04-16	ERR4022350
218	218-7	Mycobacterium avium-intracellulare	2013-04-23	ERR4022355
103	103-3	Mycobacterium avium-intracellulare	2013-09-18	ERR4022360
104	104-1	Mycobacterium avium	2013-10-10	ERR4022364
239	239-2	Mycobacterium avium-intracellulare	2013-02-20	ERR4022365
218	218-11	Mycobacterium avium-intracellulare	2013-09-02	ERR4022366
169	169-3	Mycobacterium avium-intracellulare	2013-09-19	ERR4022282
218	218-5	Mycobacterium avium-intracellulare	2013-04-02	ERR4022377
105	105-1	Mycobacterium avium-intracellulare	2013-04-16	ERR4022383
45	45-1	Mycobacterium avium-intracellulare	2013-03-22	ERR4022391
221	221-3	Mycobacterium avium	2015-11-20	ERR4022397
68	68-6	Mycobacterium avium	2015-10-18	ERR4022285
233	233-3	Mycobacterium avium-intracellulare	2014-01-24	ERR4022404
309	309-1	Mycobacterium avium	2015-11-27	ERR4022406
309	309-2	Mycobacterium avium-intracellulare	2015-11-27	ERR4022407
221	221-4	Mycobacterium avium	2015-12-10	ERR4022412
198	198-6	Mycobacterium avium-intracellulare	2015-12-09	ERR4022413
92	92-7	Mycobacterium avium-intracellulare	2015-11-10	ERR4022287
192	192-5	Mycobacterium avium-intracellulare	2015-12-09	ERR4022415
221	221-2	Mycobacterium avium	2013-10-01	ERR4022288
68	68-7	Mycobacterium avium-intracellulare	2015-12-04	ERR4022417
315	315-6	Mycobacterium avium-intracellulare	2015-12-16	ERR4022420
315	315-4	Mycobacterium avium-intracellulare	2015-12-12	ERR4022423
315	315-5	Mycobacterium avium-intracellulare	2015-12-12	ERR4022424
198	198-7	Mycobacterium avium	2015-12-09	ERR4022429
198	198-8	Mycobacterium avium-intracellulare	2015-12-09	ERR4022430
257	257-1	Mycobacterium avium	2013-08-28	ERR4022292
275	275-2	Mycobacterium avium-intracellulare	2013-10-10	ERR4022294
241	241-13	Mycobacterium avium-intracellulare	2013-08-29	ERR4022296
306	306-2	Mycobacterium avium	2015-11-21	ERR4022297
241	241-14	Mycobacterium avium-intracellulare	2013-09-03	ERR4022304
260	260-4	Mycobacterium avium-intracellulare	2013-10-09	ERR4022306
108	108-1	Mycobacterium avium	2013-10-09	ERR4022308
323	323-1	Mycobacterium avium	2015-12-10	ERR4022311
218	218-2	Mycobacterium avium-intracellulare	2013-02-19	ERR4022320
26	26-1	Mycobacterium intracellulare	2013-09-23	ERR4339008
270	270-1	Mycobacterium intracellulare	2013-01-04	ERR4339016
239	239-1	Mycobacterium avium	2013-01-16	ERR4339026
275	275-6	Mycobacterium avium-intracellulare	2014-09-30	ERR4339043
213	213-2	Mycobacterium avium	2015-03-09	ERR4339049
198	198-2	Mycobacterium avium-intracellulare	2015-04-27	ERR4339054
234	234-1	Mycobacterium avium	2015-06-10	ERR4339055
111	111-2	Mycobacterium avium-intracellulare	2015-05-06	ERR4338973
233	233-1	Mycobacterium intracellulare	2013-07-04	ERR4338990
74	74-5	Mycobacterium avium-intracellulare	2016-04-09	ERR6057632
192	192-6	Mycobacterium avium-intracellulare	2016-03-11	ERR6057609
104	104-10	Mycobacterium avium-intracellulare	2016-03-20	ERR6057648
351	351-1	Mycobacterium avium	2016-01-20	ERR6057660
104	104-9	Mycobacterium avium-intracellulare	2016-01-20	ERR6057683
213	213-3	Mycobacterium avium-intracellulare	2016-01-28	ERR6057685
314	314-2	Mycobacterium avium-intracellulare	2016-02-26	ERR6057688
315	315-7	Mycobacterium avium complex	2016-04-12	ERR6057628

## Sheet: MAH
Patient number	Patient sample	Organism Identified	Collection date	ENA accession
249	249-3	Mycobacterium avium-intracellulare	2013-07-04	ERR2988354
102	102-1	Mycobacterium avium	2013-02-19	ERR2988384
161	161-1	Mycobacterium avium	2013-02-06	ERR2988385
131	131-1	Mycobacterium avium-intracellulare	2013-03-11	ERR2988392
260	260-3	Mycobacterium avium-intracellulare	2013-07-15	ERR2988408
161	161-2	Mycobacterium avium	2013-02-06	ERR2988414
74	74-1	Mycobacterium avium	2013-02-27	ERR2988433
251	251-1	Mycobacterium avium	2013-05-21	ERR3337402
131	131-5	Mycobacterium avium-intracellulare	2013-07-01	ERR3337404
16	16-1	Mycobacterium avium	2013-12-13	ERR3337514
131	131-2	Mycobacterium avium	2013-05-20	ERR3337519
131	131-4	Mycobacterium avium-intracellulare	2013-06-14	ERR3337520
201	201-1	Mycobacterium avium-intracellulare	2013-08-14	ERR3337521
12	12-1	Mycobacterium avium	2013-10-07	ERR3337405
51	51-2	Mycobacterium avium	2013-04-30	ERR3337522
51	51-1	Mycobacterium avium-intracellulare	2013-04-29	ERR3337526
131	131-3	Mycobacterium avium-intracellulare	2013-05-31	ERR3337530
43	43-1	Mycobacterium avium	2013-07-09	ERR3337532
180	180-1	Mycobacterium avium	2013-10-03	ERR3337539
258	258-2	Mycobacterium avium-intracellulare	2013-05-01	ERR3337408
65	65-3	Mycobacterium avium-intracellulare	2014-01-20	ERR3337558
117	117-1	Mycobacterium avium	2013-11-06	ERR3337560
265	265-1	Mycobacterium avium-intracellulare	2013-07-01	ERR3337409
115	115-1	Mycobacterium avium	2014-02-03	ERR3337571
186	186-1	Mycobacterium avium	2013-11-04	ERR3337574
267	267-1	Mycobacterium avium-intracellulare	2013-11-19	ERR3337583
169	169-2	Mycobacterium avium-intracellulare	2013-08-20	ERR3337584
158	158-2	Mycobacterium avium-intracellulare	2014-07-09	ERR3337587
90	90-1	Mycobacterium avium	2013-05-22	ERR3337394
242	242-1	Mycobacterium avium	2013-10-23	ERR3337593
201	201-2	Mycobacterium avium-intracellulare	2013-09-14	ERR3337599
166	166-3	Mycobacterium avium-intracellulare	2014-01-14	ERR3337612
65	65-2	Mycobacterium avium-intracellulare	2013-11-27	ERR3337616
58	58-2	Mycobacterium avium	2014-02-14	ERR3337639
166	166-4	Mycobacterium avium-intracellulare	2014-03-18	ERR3337641
4	4-1	Mycobacterium avium	2014-07-04	ERR3337645
166	166-2	Mycobacterium avium	2013-10-08	ERR3337418
173	173-1	Mycobacterium avium	2014-06-10	ERR3337663
88	88-1	Mycobacterium avium-intracellulare	2013-06-04	ERR3337420
158	158-1	Mycobacterium avium	2014-06-12	ERR3337672
88	88-2	Mycobacterium avium-intracellulare	2013-06-05	ERR3337424
224	224-1	Mycobacterium avium	2013-05-20	ERR3337425
88	88-3	Mycobacterium avium-intracellulare	2013-06-06	ERR3337429
155	155-1	Mycobacterium avium	2013-05-01	ERR3337459
154	154-1	Mycobacterium avium	2014-01-16	ERR3337472
149	149-1	Mycobacterium avium	2014-07-14	ERR3337473
20	20-1	Mycobacterium avium	2014-01-10	ERR3337476
225	225-1	Mycobacterium avium	2013-10-14	ERR3337477
178	178-1	Mycobacterium avium	2013-12-16	ERR3337484
39	39-1	Mycobacterium avium	2014-02-24	ERR3337488
12	12-3	Mycobacterium avium-intracellulare	2014-05-12	ERR3337489
219	219-2	Mycobacterium avium-intracellulare	2013-12-16	ERR3337490
278	278-1	Mycobacterium avium	2014-08-11	ERR3468811
145	145-1	Mycobacterium avium	2014-08-21	ERR3468812
31	31-1	Mycobacterium avium	2014-08-07	ERR3468819
20	20-2	Mycobacterium avium	2014-08-17	ERR3468820
125	125-1	Mycobacterium intracellulare	2014-06-06	ERR3468822
201	201-4	Mycobacterium avium	2014-04-30	ERR3468824
124	124-1	Mycobacterium avium	2014-05-27	ERR3468825
267	267-2	Mycobacterium avium-intracellulare	2014-04-22	ERR3468832
244	244-1	Mycobacterium avium	2014-05-21	ERR3468833
15	15-1	Mycobacterium avium	2014-06-18	ERR3468837
173	173-2	Mycobacterium avium	2014-06-10	ERR3468838
149	149-2	Mycobacterium avium	2014-07-31	ERR3468843
14	14-1	Mycobacterium avium	2014-08-13	ERR3468844
152	152-1	Mycobacterium avium	2014-07-15	ERR3468850
146	146-1	Mycobacterium avium	2014-07-30	ERR3468851
244	244-2	Mycobacterium avium-intracellulare	2014-05-30	ERR3468853
28	28-1	Mycobacterium avium	2014-09-02	ERR3468859
86	86-1	Mycobacterium avium	2014-04-09	ERR3468864
149	149-3	Mycobacterium avium-intracellulare	2014-09-01	ERR3468867
261	261-1	Mycobacterium avium	2014-06-02	ERR3468869
165	165-1	Mycobacterium avium	2014-10-08	ERR3468876
145	145-2	Mycobacterium avium	2014-08-21	ERR3468804
229	229-1	Mycobacterium avium	2014-11-27	ERR3468905
12	12-4	Mycobacterium avium	2014-10-31	ERR3468912
197	197-1	Mycobacterium avium	2014-12-19	ERR3468914
267	267-4	Mycobacterium avium-intracellulare	2014-09-22	ERR3468916
199	199-2	Mycobacterium avium-intracellulare	2014-11-16	ERR3468923
169	169-5	Mycobacterium avium	2014-09-19	ERR3468924
123	123-1	Mycobacterium avium	2014-09-30	ERR3468935
149	149-6	Mycobacterium avium-intracellulare	2014-11-14	ERR3468937
167	167-1	Mycobacterium avium	2014-10-06	ERR3468941
123	123-2	Mycobacterium avium	2014-09-30	ERR3468943
20	20-4	Mycobacterium avium-intracellulare	2014-09-09	ERR3468948
199	199-1	Mycobacterium avium	2014-09-27	ERR3468951
149	149-4	Mycobacterium avium-intracellulare	2014-10-16	ERR3468960
125	125-2	Mycobacterium avium	2014-11-05	ERR3468966
90	90-2	Mycobacterium avium	2014-11-03	ERR3468973
149	149-5	Mycobacterium avium-intracellulare	2014-11-07	ERR3524761
197	197-2	Mycobacterium avium-intracellulare	2015-02-17	ERR3524780
197	197-3	Mycobacterium avium-intracellulare	2015-02-17	ERR3524781
15	15-2	Mycobacterium avium-intracellulare	2015-02-12	ERR3524793
132	132-1	Mycobacterium avium	2015-02-13	ERR3524794
63	63-1	Mycobacterium avium	2015-01-14	ERR3524813
165	165-2	Mycobacterium avium	2015-03-11	ERR3524820
169	169-7	Mycobacterium avium	2015-03-13	ERR3524821
178	178-2	Mycobacterium avium	2015-03-26	ERR3524829
171	171-5	Mycobacterium avium	2015-03-25	ERR3524831
315	315-2	Mycobacterium avium	2015-09-20	ERR3524855
171	171-4	Mycobacterium avium	2015-03-02	ERR3566232
261	261-2	Mycobacterium avium-intracellulare	2015-02-02	ERR3566237
281	281-4	Mycobacterium avium	2015-10-15	ERR3566245
328	328-1	Mycobacterium avium	2015-11-06	ERR3566251
311	311-1	Mycobacterium avium	2015-08-19	ERR3566252
313	313-3	Mycobacterium avium	2015-09-17	ERR3566254
322	322-1	Mycobacterium avium	2015-09-15	ERR3566263
281	281-3	Mycobacterium avium	2015-09-28	ERR3566269
289	289-1	Mycobacterium avium	2015-10-17	ERR3566270
288	288-1	Mycobacterium avium	2015-08-30	ERR3566273
316	316-2	Mycobacterium avium	2015-09-25	ERR3566278
139	139-2	Mycobacterium avium	2015-11-04	ERR3566285
139	139-3	Mycobacterium avium	2015-11-04	ERR3566290
65	65-4	Mycobacterium avium	2015-05-27	ERR3566295
34	34-1	Mycobacterium avium	2015-06-22	ERR3566304
280	280-1	Mycobacterium avium-intracellulare	2015-05-01	ERR3566312
313	313-1	Mycobacterium avium	2015-07-22	ERR3566314
267	267-5	Mycobacterium avium	2015-07-07	ERR3566317
48	48-1	Mycobacterium avium	2015-06-08	ERR3566319
199	199-6	Mycobacterium avium	2015-08-11	ERR3566322
295	295-1	Mycobacterium avium	2015-08-11	ERR3566323
337	337-1	Mycobacterium avium	2015-08-06	ERR3566324
313	313-2	Mycobacterium avium	2015-07-22	ERR3566329
208	208-2	Mycobacterium avium	2015-08-07	ERR3566332
199	199-7	Mycobacterium avium-intracellulare	2015-10-03	ERR3566337
86	86-2	Mycobacterium avium	2015-10-14	ERR3566339
199	199-5	Mycobacterium avium	2015-08-03	ERR3566340
288	288-2	Mycobacterium avium	2015-08-31	ERR3566341
285	285-1	Mycobacterium avium	2015-07-20	ERR3566342
315	315-3	Mycobacterium avium-intracellulare	2015-10-06	ERR3566343
178	178-3	Mycobacterium avium	2015-09-11	ERR3566347
124	124-3	Mycobacterium avium-intracellulare	2015-10-01	ERR3566353
124	124-2	Mycobacterium avium	2015-09-10	ERR3566357
36	36-3	Mycobacterium avium	2015-04-23	ERR3566373
140	140-1	Mycobacterium avium	2015-05-27	ERR3566374
235	235-2	Mycobacterium avium	2015-05-19	ERR3566376
17	17-1	Mycobacterium avium	2015-06-08	ERR3566381
140	140-2	Mycobacterium avium	2015-06-01	ERR3566385
199	199-4	Mycobacterium avium-intracellulare	2015-05-29	ERR3566386
139	139-1	Mycobacterium avium	2015-06-15	ERR3566389
199	199-3	Mycobacterium avium-intracellulare	2015-05-06	ERR3566396
71	71-1	Mycobacterium avium	2015-05-07	ERR3566397
31	31-2	Mycobacterium avium	2015-08-12	ERR3566408
54	54-2	Mycobacterium avium	2015-04-30	ERR3566367
157	157-1	Mycobacterium avium	2015-04-29	ERR3566369
261	261-4	Mycobacterium avium-intracellulare	2015-12-01	ERR4022333
229	229-2	Mycobacterium avium	2015-11-11	ERR4022279
235	235-1	Mycobacterium avium-intracellulare	2013-09-24	ERR4022280
102	102-5	Mycobacterium avium-intracellulare	2013-04-22	ERR4022352
131	131-7	Mycobacterium avium-intracellulare	2013-09-06	ERR4022368
74	74-2	Mycobacterium avium-intracellulare	2013-03-26	ERR4022371
102	102-4	Mycobacterium avium	2013-04-04	ERR4022379
74	74-3	Mycobacterium avium-intracellulare	2013-04-01	ERR4022382
114	114-1	Mycobacterium avium	2013-10-02	ERR4022284
280	280-2	Mycobacterium avium-intracellulare	2015-11-13	ERR4022388
102	102-2	Mycobacterium avium-intracellulare	2013-03-22	ERR4022389
284	284-1	Mycobacterium avium	2015-11-12	ERR4022390
102	102-3	Mycobacterium avium-intracellulare	2013-03-23	ERR4022393
88	88-4	Mycobacterium avium	2015-11-20	ERR4022399
199	199-8	Mycobacterium avium	2015-12-02	ERR4022403
187	187-1	Mycobacterium avium	2013-10-02	ERR4022286
317	317-1	Mycobacterium avium	2015-11-26	ERR4022409
83	83-1	Mycobacterium avium	2013-10-07	ERR4022274
304	304-1	Mycobacterium avium	2015-12-09	ERR4022414
297	297-2	Mycobacterium avium-intracellulare	2015-12-08	ERR4022416
301	301-1	Mycobacterium avium-intracellulare	2015-12-15	ERR4022433
178	178-4	Mycobacterium avium	2015-11-18	ERR4022291
17	17-2	Mycobacterium avium	2015-12-14	ERR4022434
58	58-1	Mycobacterium avium	2013-10-07	ERR4022276
261	261-3	Mycobacterium avium	2015-11-26	ERR4022309
219	219-1	Mycobacterium avium-intracellulare	2013-09-06	ERR4022312
131	131-6	Mycobacterium avium-intracellulare	2013-08-16	ERR4022314
332	332-1	Mycobacterium avium	2015-12-08	ERR4022317
297	297-1	Mycobacterium avium	2015-12-08	ERR4022319
266	266-1	Mycobacterium avium	2013-02-15	ERR4339028
236	236-1	Mycobacterium avium-intracellulare	2014-01-13	ERR4338997
366	366-1	Mycobacterium avium	2016-03-31	ERR6057635
361	361-2	Mycobacterium avium	2016-04-07	ERR6057639
361	361-1	Mycobacterium avium	2016-03-30	ERR6057640
288	288-4	Mycobacterium avium-intracellulare	2016-01-06	ERR6057641
199	199-9	Mycobacterium avium complex	2016-04-04	ERR6057642
359	359-1	Mycobacterium avium	2016-04-05	ERR6057643
356	356-1	Mycobacterium chimaera(M.avium complex)	2016-02-18	ERR6057644
86	86-3	Mycobacterium avium complex	2016-04-13	ERR6057647
178	178-8	Mycobacterium avium complex	2016-04-12	ERR6057651
288	288-3	Mycobacterium avium-intracellulare	2016-01-05	ERR6057654
344	344-1	Mycobacterium avium	2016-02-12	ERR6057662
348	348-1	Mycobacterium avium	2016-02-17	ERR6057664
350	350-1	Mycobacterium avium	2016-02-03	ERR6057667
281	281-6	Mycobacterium avium	2016-02-02	ERR6057670
171	171-6	Mycobacterium avium	2016-02-10	ERR6057674
362	362-1	Mycobacterium avium	2016-04-08	ERR6057613
178	178-7	Mycobacterium avium-intracellulare	2016-03-17	ERR6057622
373	373-1	Mycobacterium avium	2016-03-17	ERR6057623
328	328-2	Mycobacterium avium	2016-04-05	ERR6057608
267	267-6	Mycobacterium avium	2016-04-21	ERR6057624
17	17-3	Mycobacterium avium	2016-04-13	ERR6057627
367	367-1	Mycobacterium avium	2016-04-01	ERR6057631

## Sheet: M.chimaera
Patient number	Patient sample	Organism Identified	Collection date	ENA accession
253	253-1	Mycobacterium avium-intracellulare	2013-02-01	ERR2988352
202	202-1	Mycobacterium avium-intracellulare	2013-02-13	ERR2988360
218	218-9	Mycobacterium avium-intracellulare	2013-07-18	ERR2988362
35	35-1	Mycobacterium intracellulare	2013-01-11	ERR2988363
87	87-2	Mycobacterium avium-intracellulare	2013-02-13	ERR2988368
156	156-1	Mycobacterium avium-intracellulare	2013-01-14	ERR2988371
95	95-1	Mycobacterium avium-intracellulare	2013-01-02	ERR2988375
87	87-3	Mycobacterium avium-intracellulare	2013-02-19	ERR2988376
150	150-1	Mycobacterium intracellulare	2013-02-14	ERR2988377
212	212-1	Mycobacterium avium-intracellulare	2013-02-07	ERR2988391
241	241-3	Mycobacterium avium-intracellulare	2013-01-19	ERR2988393
87	87-1	Mycobacterium intracellulare	2013-01-23	ERR2988398
216	216-1	Mycobacterium intracellulare	2013-02-07	ERR2988399
203	203-1	Mycobacterium intracellulare	2013-07-03	ERR2988400
241	241-4	Mycobacterium avium-intracellulare	2013-01-20	ERR2988401
259	259-1	Mycobacterium avium-intracellulare	2013-02-20	ERR2988409
212	212-2	Mycobacterium avium-intracellulare	2013-02-11	ERR2988415
200	200-1	Mycobacterium avium-intracellulare	2013-01-16	ERR2988430
168	168-1	Mycobacterium intracellulare	2013-01-10	ERR2988432
91	91-6	Mycobacterium avium-intracellulare	2014-02-05	ERR3337494
277	277-6	Mycobacterium avium-intracellulare	2014-01-06	ERR3337497
237	237-5	Mycobacterium avium-intracellulare	2013-12-18	ERR3337498
53	53-1	Mycobacterium intracellulare	2014-02-14	ERR3337500
126	126-1	Mycobacterium intracellulare	2013-12-20	ERR3337506
126	126-2	Mycobacterium intracellulare	2013-12-20	ERR3337508
248	248-7	Mycobacterium avium-intracellulare	2014-04-14	ERR3337510
127	127-2	Mycobacterium intracellulare	2013-07-19	ERR3337516
200	200-2	Mycobacterium avium-intracellulare	2013-08-02	ERR3337518
202	202-2	Mycobacterium avium-intracellulare	2013-08-14	ERR3337523
153	153-1	Mycobacterium intracellulare	2013-07-09	ERR3337524
150	150-5	Mycobacterium intracellulare	2013-06-20	ERR3337525
240	240-1	Mycobacterium intracellulare	2013-07-09	ERR3337528
193	193-1	Mycobacterium intracellulare	2013-04-26	ERR3337529
206	206-6	Mycobacterium intracellulare	2013-07-15	ERR3337535
206	206-7	Mycobacterium intracellulare	2013-07-15	ERR3337536
6	6-1	Mycobacterium intracellulare	2013-05-17	ERR3337537
163	163-3	Mycobacterium avium-intracellulare	2013-07-19	ERR3337538
163	163-1	Mycobacterium intracellulare	2013-06-04	ERR3337407
13	13-4	Mycobacterium avium-intracellulare	2013-11-13	ERR3337546
212	212-4	Mycobacterium avium-intracellulare	2013-11-01	ERR3337548
277	277-8	Mycobacterium intracellulare	2014-06-24	ERR3337554
91	91-2	Mycobacterium avium-intracellulare	2014-01-30	ERR3337557
164	164-2	Mycobacterium avium-intracellulare	2013-11-14	ERR3337564
13	13-11	Mycobacterium avium-intracellulare	2014-06-27	ERR3337568
79	79-1	Mycobacterium intracellulare	2013-12-05	ERR3337569
230	230-1	Mycobacterium intracellulare	2013-08-15	ERR3337410
211	211-1	Mycobacterium intracellulare	2014-01-17	ERR3337572
81	81-2	Mycobacterium intracellulare	2013-10-29	ERR3337573
141	141-2	Mycobacterium intracellulare	2014-02-03	ERR3337578
164	164-4	Mycobacterium avium-intracellulare	2014-01-19	ERR3337579
164	164-1	Mycobacterium intracellulare	2013-10-25	ERR3337580
30	30-1	Mycobacterium avium-intracellulare	2014-07-01	ERR3337581
200	200-3	Mycobacterium avium-intracellulare	2013-08-02	ERR3337411
46	46-1	Mycobacterium intracellulare	2013-10-16	ERR3337586
56	56-3	Mycobacterium avium-intracellulare	2014-01-13	ERR3337591
164	164-5	Mycobacterium avium-intracellulare	2014-01-20	ERR3337596
56	56-2	Mycobacterium avium-intracellulare	2014-01-12	ERR3337598
277	277-5	Mycobacterium intracellulare	2013-10-22	ERR3337600
238	238-1	Mycobacterium intracellulare	2013-06-05	ERR3337413
210	210-1	Mycobacterium intracellulare	2014-07-04	ERR3337602
141	141-1	Mycobacterium intracellulare	2013-08-23	ERR3337605
248	248-6	Mycobacterium avium-intracellulare	2013-10-14	ERR3337607
177	177-2	Mycobacterium avium-intracellulare	2013-11-26	ERR3337609
268	268-4	Mycobacterium avium-intracellulare	2013-12-20	ERR3337611
68	68-2	Mycobacterium intracellulare	2013-05-20	ERR3337414
56	56-1	Mycobacterium intracellulare	2013-11-04	ERR3337614
13	13-5	Mycobacterium intracellulare	2013-11-13	ERR3337617
268	268-3	Mycobacterium avium-intracellulare	2013-12-19	ERR3337618
249	249-4	Mycobacterium intracellulare	2014-03-06	ERR3337621
268	268-2	Mycobacterium avium-intracellulare	2013-12-18	ERR3337623
217	217-2	Mycobacterium intracellulare	2014-02-25	ERR3337625
268	268-5	Mycobacterium avium-intracellulare	2014-03-05	ERR3337626
91	91-4	Mycobacterium avium-intracellulare	2014-02-04	ERR3337627
91	91-5	Mycobacterium avium-intracellulare	2014-02-04	ERR3337631
194	194-2	Mycobacterium avium-intracellulare	2014-02-05	ERR3337634
237	237-4	Mycobacterium avium-intracellulare	2013-07-31	ERR3337417
76	76-1	Mycobacterium intracellulare	2014-03-14	ERR3337644
126	126-4	Mycobacterium avium-intracellulare	2014-01-08	ERR3337646
84	84-1	Mycobacterium intracellulare	2014-02-13	ERR3337648
181	181-1	Mycobacterium intracellulare	2014-02-28	ERR3337650
162	162-1	Mycobacterium intracellulare	2014-03-14	ERR3337651
237	237-7	Mycobacterium avium-intracellulare	2014-07-03	ERR3337652
160	160-1	Mycobacterium intracellulare	2014-03-14	ERR3337656
264	264-1	Mycobacterium intracellulare	2014-03-07	ERR3337659
248	248-2	Mycobacterium intracellulare	2013-06-17	ERR3337419
150	150-6	Mycobacterium intracellulare	2014-03-13	ERR3337662
13	13-8	Mycobacterium avium-intracellulare	2014-02-25	ERR3337664
91	91-7	Mycobacterium avium-intracellulare	2014-03-07	ERR3337669
44	44-3	Mycobacterium intracellulare	2014-03-05	ERR3337675
256	256-1	Mycobacterium intracellulare	2013-05-21	ERR3337395
44	44-1	Mycobacterium avium-intracellulare	2013-07-28	ERR3337427
18	18-2	Mycobacterium avium-intracellulare	2013-06-20	ERR3337428
64	64-1	Mycobacterium intracellulare	2013-05-01	ERR3337396
175	175-2	Mycobacterium intracellulare	2013-06-08	ERR3337432
259	259-2	Mycobacterium intracellulare	2013-05-13	ERR3337433
22	22-1	Mycobacterium intracellulare	2013-04-26	ERR3337434
18	18-1	Mycobacterium intracellulare	2013-06-04	ERR3337435
159	159-1	Mycobacterium intracellulare	2013-08-12	ERR3337436
206	206-5	Mycobacterium avium-intracellulare	2013-07-12	ERR3337437
248	248-3	Mycobacterium avium-intracellulare	2013-06-24	ERR3337438
65	65-1	Mycobacterium avium-intracellulare	2013-04-26	ERR3337441
163	163-4	Mycobacterium avium-intracellulare	2013-07-26	ERR3337444
150	150-3	Mycobacterium avium-intracellulare	2013-05-06	ERR3337447
248	248-4	Mycobacterium avium-intracellulare	2013-07-08	ERR3337449
80	80-1	Mycobacterium intracellulare	2013-08-08	ERR3337450
212	212-3	Mycobacterium avium-intracellulare	2013-07-24	ERR3337451
206	206-4	Mycobacterium avium-intracellulare	2013-07-04	ERR3337398
227	227-1	Mycobacterium intracellulare	2013-05-22	ERR3337457
277	277-3	Mycobacterium avium-intracellulare	2013-07-05	ERR3337461
164	164-3	Mycobacterium avium-intracellulare	2014-01-15	ERR3337463
277	277-4	Mycobacterium avium-intracellulare	2013-08-31	ERR3337464
13	13-6	Mycobacterium intracellulare	2013-11-13	ERR3337467
277	277-7	Mycobacterium intracellulare	2014-01-28	ERR3337468
212	212-5	Mycobacterium intracellulare	2013-11-07	ERR3337470
91	91-3	Mycobacterium avium-intracellulare	2014-01-30	ERR3337471
150	150-4	Mycobacterium avium-intracellulare	2013-06-11	ERR3337400
194	194-1	Mycobacterium intracellulare	2013-10-12	ERR3337474
277	277-9	Mycobacterium avium-intracellulare	2014-07-14	ERR3337475
126	126-3	Mycobacterium intracellulare	2013-12-20	ERR3337479
24	24-3	Mycobacterium avium-intracellulare	2014-05-28	ERR3468809
185	185-4	Mycobacterium avium-intracellulare	2014-06-16	ERR3468813
202	202-5	Mycobacterium avium-intracellulare	2014-06-04	ERR3468798
20	20-3	Mycobacterium avium-intracellulare	2014-08-18	ERR3468828
185	185-2	Mycobacterium avium-intracellulare	2014-06-06	ERR3468830
72	72-1	Mycobacterium intracellulare	2014-08-15	ERR3468836
175	175-3	Mycobacterium avium-intracellulare	2014-03-31	ERR3468839
113	113-1	Mycobacterium intracellulare	2014-05-21	ERR3468841
164	164-6	Mycobacterium avium-intracellulare	2014-06-09	ERR3468846
202	202-3	Mycobacterium intracellulare	2014-04-02	ERR3468847
237	237-6	Mycobacterium avium-intracellulare	2014-05-07	ERR3468854
182	182-1	Mycobacterium intracellulare	2014-05-28	ERR3468801
185	185-1	Mycobacterium intracellulare	2014-04-10	ERR3468856
195	195-1	Mycobacterium intracellulare	2014-07-25	ERR3468865
176	176-2	Mycobacterium intracellulare	2014-08-13	ERR3468866
13	13-10	Mycobacterium avium-intracellulare	2014-05-19	ERR3468870
91	91-8	Mycobacterium intracellulare	2014-07-21	ERR3468873
126	126-5	Mycobacterium avium-intracellulare	2014-06-03	ERR3468877
30	30-2	Mycobacterium intracellulare	2014-07-18	ERR3468881
147	147-1	Mycobacterium intracellulare	2014-05-29	ERR3468888
177	177-3	Mycobacterium intracellulare	2014-07-18	ERR3468889
239	239-5	Mycobacterium intracellulare	2014-09-22	ERR3468894
94	94-2	Mycobacterium intracellulare	2014-10-10	ERR3468895
52	52-2	Mycobacterium avium-intracellulare	2014-11-03	ERR3468896
164	164-7	Mycobacterium avium-intracellulare	2014-09-03	ERR3468901
52	52-3	Mycobacterium avium-intracellulare	2014-11-03	ERR3468904
185	185-8	Mycobacterium avium-intracellulare	2015-01-02	ERR3468907
52	52-1	Mycobacterium intracellulare	2014-09-05	ERR3468909
239	239-4	Mycobacterium intracellulare	2014-09-19	ERR3468910
210	210-2	Mycobacterium intracellulare	2014-11-19	ERR3468915
121	121-1	Mycobacterium intracellulare	2014-10-06	ERR3468919
13	13-15	Mycobacterium avium-intracellulare	2014-11-18	ERR3468921
268	268-6	Mycobacterium intracellulare	2014-09-03	ERR3468932
10	10-1	Mycobacterium intracellulare	2014-09-17	ERR3468933
13	13-12	Mycobacterium avium-intracellulare	2014-09-15	ERR3468934
91	91-9	Mycobacterium avium-intracellulare	2014-10-20	ERR3468936
52	52-5	Mycobacterium avium-intracellulare	2014-12-10	ERR3468938
91	91-10	Mycobacterium avium-intracellulare	2014-11-24	ERR3468939
13	13-13	Mycobacterium avium-intracellulare	2014-09-16	ERR3468942
13	13-14	Mycobacterium avium-intracellulare	2014-09-17	ERR3468950
177	177-4	Mycobacterium avium-intracellulare	2014-12-05	ERR3468954
239	239-8	Mycobacterium avium-intracellulare	2014-10-01	ERR3468957
239	239-7	Mycobacterium intracellulare	2014-09-29	ERR3468959
21	21-1	Mycobacterium intracellulare	2014-11-11	ERR3468961
185	185-5	Mycobacterium avium-intracellulare	2014-09-14	ERR3468964
112	112-3	Mycobacterium avium-intracellulare	2014-10-02	ERR3468965
204	204-1	Mycobacterium intracellulare	2014-10-15	ERR3468968
185	185-7	Mycobacterium avium-intracellulare	2014-12-19	ERR3468969
279	279-2	Mycobacterium intracellulare	2014-12-04	ERR3468970
277	277-10	Mycobacterium avium-intracellulare	2014-11-18	ERR3468971
202	202-6	Mycobacterium avium-intracellulare	2014-11-05	ERR3468974
32	32-1	Mycobacterium intracellulare	2014-09-24	ERR3468975
239	239-9	Mycobacterium intracellulare	2014-11-07	ERR3468977
205	205-1	Mycobacterium intracellulare	2014-11-15	ERR3468979
66	66-1	Mycobacterium intracellulare	2014-09-16	ERR3468980
279	279-1	Mycobacterium intracellulare	2014-09-24	ERR3468981
24	24-4	Mycobacterium avium-intracellulare	2014-10-12	ERR3468982
52	52-4	Mycobacterium intracellulare	2014-11-03	ERR3468983
89	89-1	Mycobacterium intracellulare	2015-01-08	ERR3524762
237	237-8	Mycobacterium intracellulare	2015-01-07	ERR3524763
13	13-17	Mycobacterium intracellulare	2015-01-05	ERR3524765
208	208-1	Mycobacterium intracellulare	2015-03-04	ERR3524773
143	143-1	Mycobacterium intracellulare	2015-02-16	ERR3524778
8	8-1	Mycobacterium intracellulare	2015-02-17	ERR3524779
30	30-3	Mycobacterium avium-intracellulare	2015-02-23	ERR3524785
202	202-7	Mycobacterium avium-intracellulare	2015-02-25	ERR3524786
47	47-1	Mycobacterium intracellulare	2015-02-06	ERR3524788
47	47-2	Mycobacterium intracellulare	2015-02-06	ERR3524789
215	215-2	Mycobacterium avium-intracellulare	2015-02-09	ERR3524790
215	215-1	Mycobacterium avium-intracellulare	2015-02-07	ERR3524791
158	158-3	Mycobacterium intracellulare	2015-01-28	ERR3524799
158	158-4	Mycobacterium intracellulare	2015-01-31	ERR3524802
158	158-5	Mycobacterium intracellulare	2015-02-03	ERR3524803
175	175-4	Mycobacterium intracellulare	2015-02-04	ERR3524804
9	9-1	Mycobacterium intracellulare	2015-01-14	ERR3524807
13	13-18	Mycobacterium intracellulare	2015-01-16	ERR3524812
223	223-1	Mycobacterium intracellulare	2015-03-10	ERR3524824
231	231-1	Mycobacterium intracellulare	2015-03-10	ERR3524825
133	133-1	Mycobacterium intracellulare	2015-03-30	ERR3524827
148	148-1	Mycobacterium intracellulare	2015-03-26	ERR3524830
118	118-1	Mycobacterium intracellulare	2015-03-25	ERR3524832
77	77-1	Mycobacterium intracellulare	2015-03-23	ERR3524833
158	158-6	Mycobacterium intracellulare	2015-03-23	ERR3524834
79	79-2	Mycobacterium intracellulare	2015-03-23	ERR3524835
150	150-8	Mycobacterium intracellulare	2015-03-17	ERR3524836
119	119-1	Mycobacterium avium-intracellulare	2015-04-23	ERR3524838
78	78-1	Mycobacterium intracellulare	2015-04-22	ERR3524840
30	30-5	Mycobacterium intracellulare	2015-07-15	ERR3524846
292	292-1	Mycobacterium avium-intracellulare	2015-10-26	ERR3524849
320	320-1	Mycobacterium intracellulare	2015-06-30	ERR3524850
30	30-6	Mycobacterium intracellulare	2015-07-15	ERR3524851
335	335-1	Mycobacterium intracellulare	2015-09-21	ERR3524852
319	319-1	Mycobacterium intracellulare	2015-10-27	ERR3524853
325	325-1	Mycobacterium intracellulare	2015-06-29	ERR3524854
292	292-2	Mycobacterium avium-intracellulare	2015-10-28	ERR3524856
185	185-6	Mycobacterium avium-intracellulare	2014-11-18	ERR3566231
1	1-1	Mycobacterium intracellulare	2015-02-04	ERR3566238
91	91-13	Mycobacterium intracellulare	2015-09-04	ERR3566244
305	305-1	Mycobacterium intracellulare	2015-08-20	ERR3566248
338	338-1	Mycobacterium intracellulare	2015-09-04	ERR3566249
91	91-14	Mycobacterium intracellulare	2015-11-09	ERR3566255
268	268-8	Mycobacterium intracellulare	2015-10-28	ERR3566256
140	140-3	Mycobacterium intracellulare	2015-09-30	ERR3566258
140	140-5	Mycobacterium intracellulare	2015-10-16	ERR3566259
302	302-1	Mycobacterium intracellulare	2015-08-05	ERR3566261
299	299-2	Mycobacterium avium-intracellulare	2015-11-10	ERR3566266
283	283-2	Mycobacterium avium-intracellulare	2015-10-30	ERR3566267
330	330-4	Mycobacterium intracellulare	2015-10-16	ERR3566276
325	325-2	Mycobacterium avium-intracellulare	2015-11-10	ERR3566277
299	299-1	Mycobacterium intracellulare	2015-09-24	ERR3566284
330	330-3	Mycobacterium intracellulare	2015-08-24	ERR3566287
79	79-3	Mycobacterium intracellulare	2015-08-24	ERR3566291
185	185-9	Mycobacterium intracellulare	2015-11-04	ERR3566292
176	176-3	Mycobacterium intracellulare	2015-05-20	ERR3566297
222	222-1	Mycobacterium intracellulare	2015-06-01	ERR3566302
122	122-1	Mycobacterium intracellulare	2015-06-19	ERR3566306
35	35-3	Mycobacterium intracellulare	2015-06-12	ERR3566308
77	77-3	Mycobacterium intracellulare	2015-06-23	ERR3566310
303	303-1	Mycobacterium intracellulare	2015-07-13	ERR3566315
202	202-8	No culture info	2015-08-19	ERR3566326
21	21-2	Mycobacterium intracellulare	2015-06-24	ERR3566327
330	330-2	Mycobacterium intracellulare	2015-08-06	ERR3566335
330	330-1	Mycobacterium intracellulare	2015-07-24	ERR3566336
283	283-3	Mycobacterium avium-intracellulare	2015-10-30	ERR3566338
281	281-2	Mycobacterium intracellulare	2015-07-20	ERR3566345
300	300-1	Mycobacterium intracellulare	2015-08-28	ERR3566346
341	341-1	Mycobacterium intracellulare	2015-10-23	ERR3566348
290	290-1	Mycobacterium intracellulare	2015-10-26	ERR3566354
334	334-1	Mycobacterium intracellulare	2015-11-17	ERR3566355
140	140-4	Mycobacterium intracellulare	2015-09-30	ERR3566359
234	234-3	Mycobacterium intracellulare	2015-11-16	ERR3566361
9	9-2	Mycobacterium avium-intracellulare	2015-04-10	ERR3566363
196	196-1	Mycobacterium intracellulare	2015-04-24	ERR3566372
134	134-1	Mycobacterium intracellulare	2015-05-14	ERR3566378
231	231-2	Mycobacterium avium-intracellulare	2015-04-10	ERR3566364
68	68-5	Mycobacterium intracellulare	2015-06-05	ERR3566382
20	20-5	Mycobacterium intracellulare	2015-06-03	ERR3566383
77	77-2	Mycobacterium intracellulare	2015-06-02	ERR3566384
91	91-11	Mycobacterium intracellulare	2015-06-16	ERR3566388
130	130-1	Mycobacterium intracellulare	2015-06-12	ERR3566391
283	283-1	Mycobacterium intracellulare	2015-02-02	ERR3566392
30	30-4	Mycobacterium intracellulare	2015-05-05	ERR3566398
91	91-12	Mycobacterium intracellulare	2015-06-16	ERR3566399
342	342-1	Mycobacterium intracellulare	2015-07-08	ERR3566403
34	34-2	Mycobacterium intracellulare	2015-08-17	ERR3566405
306	306-1	Mycobacterium intracellulare	2015-08-17	ERR3566406
77	77-4	Mycobacterium intracellulare	2015-08-11	ERR3566409
277	277-11	Mycobacterium intracellulare	2015-07-13	ERR3566411
316	316-1	Mycobacterium intracellulare	2015-07-10	ERR3566412
237	237-9	Mycobacterium intracellulare	2015-07-08	ERR3566414
223	223-3	Mycobacterium intracellulare	2015-07-06	ERR3566417
318	318-1	Mycobacterium intracellulare	2015-07-03	ERR3566418
15	15-4	Mycobacterium avium-intracellulare	2015-12-16	ERR4022323
206	206-1	Mycobacterium intracellulare	2013-02-28	ERR4022324
13	13-1	Mycobacterium avium-intracellulare	2013-03-06	ERR4022326
91	91-15	Mycobacterium avium-intracellulare	2015-12-11	ERR4022327
13	13-2	Mycobacterium avium-intracellulare	2013-03-06	ERR4022328
15	15-3	Mycobacterium intracellulare	2015-12-08	ERR4022329
324	324-1	Mycobacterium intracellulare	2015-12-06	ERR4022331
200	200-6	Mycobacterium avium-intracellulare	2013-10-03	ERR4022335
200	200-5	Mycobacterium avium-intracellulare	2013-09-29	ERR4022339
200	200-7	Mycobacterium avium-intracellulare	2013-10-04	ERR4022341
38	38-1	Mycobacterium avium-intracellulare	2013-03-17	ERR4022344
203	203-2	Mycobacterium avium-intracellulare	2013-09-25	ERR4022347
203	203-3	Mycobacterium intracellulare	2013-09-25	ERR4022349
277	277-2	Mycobacterium avium-intracellulare	2013-04-22	ERR4022353
80	80-2	Mycobacterium intracellulare	2013-10-03	ERR4022354
177	177-1	Mycobacterium intracellulare	2013-09-19	ERR4022356
237	237-3	Mycobacterium avium-intracellulare	2013-04-25	ERR4022357
24	24-1	Mycobacterium intracellulare	2013-09-17	ERR4022358
206	206-2	Mycobacterium avium-intracellulare	2013-04-10	ERR4022359
175	175-1	Mycobacterium avium-intracellulare	2013-04-10	ERR4022361
294	294-1	Mycobacterium intracellulare	2015-10-20	ERR4022281
68	68-4	Mycobacterium avium-intracellulare	2013-09-16	ERR4022362
37	37-1	Mycobacterium intracellulare	2013-04-10	ERR4022363
68	68-1	Mycobacterium avium-intracellulare	2013-03-25	ERR4022367
248	248-1	Mycobacterium intracellulare	2013-04-22	ERR4022378
87	87-4	Mycobacterium avium-intracellulare	2013-02-20	ERR4022380
249	249-2	Mycobacterium avium-intracellulare	2013-04-03	ERR4022384
249	249-1	Mycobacterium avium-intracellulare	2013-02-22	ERR4022385
216	216-2	Mycobacterium avium-intracellulare	2013-03-12	ERR4022387
277	277-1	Mycobacterium intracellulare	2013-03-26	ERR4022395
176	176-4	Mycobacterium avium-intracellulare	2015-11-25	ERR4022396
176	176-1	Mycobacterium intracellulare	2014-01-22	ERR4022398
24	24-2	Mycobacterium avium-intracellulare	2014-01-22	ERR4022400
91	91-1	Mycobacterium avium-intracellulare	2014-01-23	ERR4022402
333	333-1	Mycobacterium intracellulare	2015-11-27	ERR4022405
335	335-3	Mycobacterium avium-intracellulare	2015-11-27	ERR4022408
113	113-2	Mycobacterium intracellulare	2015-11-25	ERR4022410
287	287-1	Mycobacterium intracellulare	2015-12-11	ERR4022411
327	327-1	Mycobacterium intracellulare	2015-12-17	ERR4022418
202	202-9	Mycobacterium avium-intracellulare	2015-11-18	ERR4022289
319	319-2	Mycobacterium intracellulare	2015-12-04	ERR4022426
208	208-4	Mycobacterium avium-intracellulare	2015-11-30	ERR4022428
335	335-4	Mycobacterium intracellulare	2015-11-27	ERR4022431
336	336-1	Mycobacterium intracellulare	2015-12-09	ERR4022432
202	202-10	Mycobacterium intracellulare	2015-11-18	ERR4022299
268	268-1	Mycobacterium avium-intracellulare	2013-09-05	ERR4022300
305	305-2	Mycobacterium avium-intracellulare	2015-11-12	ERR4022275
208	208-3	Mycobacterium avium-intracellulare	2015-11-30	ERR4022303
335	335-2	Mycobacterium avium-intracellulare	2015-11-27	ERR4022307
310	310-1	Mycobacterium intracellulare	2015-12-10	ERR4022313
20	20-6	Mycobacterium intracellulare	2015-12-09	ERR4022315
248	248-5	Mycobacterium avium-intracellulare	2013-08-19	ERR4022316
203	203-4	Mycobacterium intracellulare	2015-12-16	ERR4022321
13	13-9	Mycobacterium avium-intracellulare	2014-02-26	ERR4338998
239	239-6	Mycobacterium intracellulare	2014-09-26	ERR4339044
291	291-1	Mycobacterium intracellulare	2015-09-21	ERR4338982
356	356-2	Mycobacterium chimaera(M.avium complex)	2016-02-18	ERR6057634
375	375-2	Mycobacterium intracellulare	2016-02-29	ERR6057636
371	371-1	Mycobacterium intracellulare	2016-03-11	ERR6057637
374	374-1	Mycobacterium intracellulare	2016-02-26	ERR6057645
355	355-1	Mycobacterium chimaera(M.avium complex)	2016-02-09	ERR6057646
74	74-4	Mycobacterium intracellulare	2016-04-07	ERR6057656
281	281-8	Mycobacterium avium complex	2016-04-19	ERR6057657
175	175-5	Mycobacterium intracellulare	2016-02-03	ERR6057658
133	133-3	Mycobacterium avium complex	2016-04-05	ERR6057611
133	133-2	Mycobacterium intracellulare	2016-02-02	ERR6057663
177	177-5	Mycobacterium intracellulare	2016-01-25	ERR6057668
336	336-2	Mycobacterium intracellulare	2016-01-22	ERR6057669
56	56-4	Mycobacterium intracellulare	2016-02-08	ERR6057671
330	330-7	Mycobacterium intracellulare	2016-02-08	ERR6057672
357	357-1	Mycobacterium chimaera(M.avium complex)	2016-02-18	ERR6057612
47	47-3	Mycobacterium intracellulare	2016-02-09	ERR6057673
186	186-2	Mycobacterium avium-intracellulare	2016-01-26	ERR6057677
345	345-1	Mycobacterium intracellulare	2016-01-21	ERR6057679
330	330-5	Mycobacterium intracellulare	2016-01-29	ERR6057680
346	346-1	Mycobacterium intracellulare	2016-01-29	ERR6057681
186	186-3	Mycobacterium avium-intracellulare	2016-02-16	ERR6057682
347	347-1	Mycobacterium intracellulare	2016-02-05	ERR6057684
335	335-5	Mycobacterium avium-intracellulare	2016-01-22	ERR6057686
330	330-6	Mycobacterium intracellulare	2016-02-02	ERR6057689
368	368-1	Mycobacterium intracellulare	2016-03-01	ERR6057616
177	177-6	Mycobacterium avium-intracellulare	2016-03-21	ERR6057617
370	370-1	Mycobacterium intracellulare	2016-03-09	ERR6057619
74	74-6	Mycobacterium avium complex	2016-04-15	ERR6057620
375	375-1	Mycobacterium avium-intracellulare	2016-02-27	ERR6057621
372	372-1	Mycobacterium intracellulare	2016-03-15	ERR6057626
364	364-1	Mycobacterium intracellulare	2016-03-29	ERR6057629
368	368-2	Mycobacterium intracellulare	2016-04-03	ERR6057630
