# Supplementary material for: Mycobacterium avium complex genomics and transmission in a London hospital
Source: Eur Respir J. 2023 Apr 20;61(4):2201237. doi: 10.1183/13993003.01237-2022 (PMC10116071; doi:10.1183/13993003.01237-2022)
Supplement: Supplementary file 3 [file erj-01237-2022.supplement3.xlsx]

## Sheet: M.intracellulare
Sample id	ENA accession	Source	Country	Year	pubmed_id
79	ERR1463922	Human	Germany	2014	28711585
13950-D	SRR10435998	Human	South Korea	2017	32326890
13950-C	SRR10435999	Human	South Korea	2017	32326890
F26002	SRR1735650	Human	UK	2013	26669893
H31536	SRR1735651	Human	UK	2013	26669893
H31892	SRR1735656	Human	UK	2013	26669893
H33270	SRR1735693	Human	UK	2013	26669893
852002-53206_SCH5915646	SRR3394927	Human	South Africa	2012	NCBI
SAMN05710515	SRR4119597	Human	UK	2008-2015	27927870
SAMN05710437	SRR4119614	Human	UK	2008-2015	27927870
myc24	SRR5043016	Bird	USA	2010	28267758
UTHSCT-MINT-6664	SRR5196327	Human	USA	2014	NCBI
UTHSCT-MINT-7076	SRR5221060	Human	USA	2014	NCBI
FLAC0204	SRR5950800	Human	USA	2014	27284156
FLAC0162	SRR5950803	Human	USA	2014	27284156
FLAC0133	SRR5950809	Human	USA	2014	27284156
SRR6044877	SRR6044877	Human	UK	2015-2016	29167290
SRR6044921	SRR6044921	Human	UK	2015-2016	29167290
SRR6045030	SRR6045030	Human	UK	2015-2016	29167290
SRR6045195	SRR6045195	Human	UK	2015-2016	29167290
SRR6045446	SRR6045446	Human	UK	2015-2016	29167290
SRR6045666	SRR6045666	Human	UK	2015-2016	29167290
SRR6045716	SRR6045716	Human	UK	2015-2016	29167290
SRR6045751	SRR6045751	Human	UK	2015-2016	29167290
SRR6045921	SRR6045921	Human	UK	2015-2016	29167290
SRR6045955	SRR6045955	Human	UK	2015-2016	29167290
SRR6046293	SRR6046293	Human	UK	2015-2016	29167290
SRR6046667	SRR6046667	Human	UK	2015-2016	29167290
SRR6046759	SRR6046759	Human	UK	2015-2016	29167290
N2017-0132_B15054_Ja_Rule	SRR7702980	Bird	USA	2017	31260210
CF00007-00070.MINT	SRR7800452	Human	USA	2016	Biorxiv
CF00004-00019.MINT	SRR7800453	Human	USA	2014	Biorxiv
CF00004-00018.MINT	SRR7800454	Human	USA	2014	Biorxiv
CF00002-00013.MINT	SRR7800455	Human	USA	2014	Biorxiv
CF00007-00024.MINT	SRR7800456	Human	USA	2014	Biorxiv
CF00007-00025.MINT	SRR7800457	Human	USA	2015	Biorxiv
CF00007-00402.MINT	SRR7800458	Human	USA	2016	Biorxiv
CF00007-00073.MINT	SRR7800459	Human	USA	2016	Biorxiv
CF00074-00223.MINT	SRR7800496	Human	USA	2016	Biorxiv
CF00078-00227.MINT	SRR7800497	Human	USA	2016	Biorxiv
CF00079-00228.MINT	SRR7800498	Human	USA	2016	Biorxiv
CF00084-00089.MINT	SRR7800499	Human	USA	2016	Biorxiv
CF00025-00057.MINT	SRR7800501	Human	USA	2015	Biorxiv
CF00059-00445.MINT	SRR7800502	Human	USA	2016	Biorxiv
CF00073-00222.MINT	SRR7800503	Human	USA	2016	Biorxiv
CF00092-00097.MINT	SRR7800535	Human	USA	2016	Biorxiv
CF00087-00092.MINT	SRR7800536	Human	USA	2016	Biorxiv
CF00107-00111.MINT	SRR7800539	Human	USA	2015	Biorxiv
CF00105-00109.MINT	SRR7800540	Human	USA	2016	Biorxiv
CF00131-00203.MINT	SRR7800541	Human	USA	2016	Biorxiv
CF00119-00123.MINT	SRR7800542	Human	USA	2015	Biorxiv
CF00132-00383.MINT	SRR7800543	Human	USA	2016	Biorxiv
CF00132-00136.MINT	SRR7800544	Human	USA	2016	Biorxiv
CF00132-00382.MINT	SRR7800574	Human	USA	2016	Biorxiv
CF00139-00142.MINT	SRR7800575	Human	USA	2016	Biorxiv
CF00193-01443.MINT	SRR7800578	Human	USA	2016	Biorxiv
CF00775-00664.MINT	SRR7800579	Human	USA	2016	Biorxiv
CF00145-00148.MINT	SRR7800580	Human	USA	2016	Biorxiv
CF00152-00469.MINT	SRR7800581	Human	USA	2016	Biorxiv
SAMN10448974	SRR8236352	Human	USA	2015	30965019
SAMN10449021	SRR8236354	Human	USA	2017	30965019
SAMN10448955	SRR8236375	Human	USA	2015	30965019
SAMN10449004	SRR8236393	Human	USA	2016	30965019
SAMN10448999	SRR8236394	Human	USA	2015	30965019
SAMN10449012	SRR8236404	Human	USA	2016	30965019
SAMN10449008	SRR8236408	Human	USA	2016	30965019
SAMN10449014	SRR8236410	Human	USA	2014	30965019
SAMN10448978	SRR8236415	Human	USA	2016	30965019
SAMN10448962	SRR8236433	Human	USA	2014	30965019
SAMN10448959	SRR8236436	Human	USA	2016	30965019
SAMN10448957	SRR8236438	Human	USA	2015	30965019
NTM-006	SRR8240014	Human	USA	2016	30619208
NTM-168	SRR8240020	Human	USA	2017	30619208
1956	SRR900528	Human	USA	2011	NCBI
2285 (S)	SRR901408	Human	USA	2006	NCBI
MIN_061107_1834	SRR901743	Human	USA	2007	NCBI
MIN_061107_1834	SRR901744	Human	USA	2007	NCBI

## Sheet: MAA
Sample id	ENA accession	Source	Country	Year	pubmed_id
MAAMRI001	ERR266516	Deer	UK	1988	26813574
MAH-0400-02A	SRR10053763	Human	USA	2010-2012	30789130
MAH-0600-03B	SRR10098937	Human	USA	2010-2012	30789130
MAH-1902-11C	SRR10112070	Human	USA	2010-2012	30789130
MAH-1100-07B	SRR10112071	Human	USA	2010-2012	30789130
MAH-1300-08B	SRR10112072	Human	USA	2010-2012	30789130
MAH-2400-13C	SRR10112073	Human	USA	2010-2012	30789130
MAH-800-05B	SRR10112075	Human	USA	2010-2012	30789130
MAH-2300-12C	SRR10112076	Human	USA	2010-2012	30789130
MAH-3300-15C	SRR10112077	Human	USA	2010-2012	30789130
MAH-1400-09A	SRR10112078	Human	USA	2010-2012	30789130
MAH-1901-10C	SRR10112079	Human	USA	2010-2012	30789130
MAH-0631-18B	SRR10112132	Environmental	USA	2010-2012	30789130
MAH-0911-23C	SRR10112133	Environmental	USA	2010-2012	30789130
MAH-0642-20B	SRR10112134	Environmental	USA	2010-2012	30789130
MAH-0951-24C	SRR10112135	Environmental	USA	2010-2012	30789130
MAH-0411-17C	SRR10112136	Human	USA	2010-2012	30789130
MAH-0731-21A	SRR10112138	Environmental	USA	2010-2012	30789130
MAH-0861-22C	SRR10112139	Environmental	USA	2010-2012	30789130
MAH-0641-19B	SRR10112140	Environmental	USA	2010-2012	30789130
MAH-1011-25C	SRR10112141	Environmental	USA	2010-2012	30789130
MAH-3464-44B	SRR10119997	Environmental	USA	2010-2012	30789130
MAH-2741-40B	SRR10119998	Environmental	USA	2010-2012	30789130
MAH-3441-43C	SRR10119999	Environmental	USA	2010-2012	30789130
MAH-3321-41C	SRR10120000	Environmental	USA	2010-2012	30789130
MAH-3421-42C	SRR10120001	Environmental	USA	2010-2012	30789130
MAH-2331-36B	SRR10120005	Environmental	USA	2010-2012	30789130
MAH-2711-39B	SRR10120006	Environmental	USA	2010-2012	30789130
MAH-1811-35C	SRR10120007	Environmental	USA	2010-2012	30789130
MAH-2451-38B	SRR10120008	Environmental	USA	2010-2012	30789130
MAH-2431-37B	SRR10120009	Environmental	USA	2010-2012	30789130
MAH-1711-33C	SRR10120486	Environmental	USA	2010-2012	30789130
MAH-1312-31B	SRR10120488	Environmental	USA	2010-2012	30789130
MAH-1416-32C	SRR10120489	Environmental	USA	2010-2012	30789130
MAH-1121-28B	SRR10120491	Environmental	USA	2010-2012	30789130
CT6-1-7	SRR10435992	Environmental	South Korea	2018	32326890
2285-1-5M	SRR10435995	Environmental	South Korea	2018	32326890
13950-F	SRR10435996	Human	South Korea	2017	32326890
2285-1-12P	SRR10436000	Environmental	South Korea	2018	32326890
2285-1-12M-3	SRR10436001	Environmental	South Korea	2018	32326890
2285-1-12M-2	SRR10436002	Environmental	South Korea	2018	32326890
2285-1-12M-1	SRR10436003	Environmental	South Korea	2018	32326890
2285-1-12	SRR10436004	Environmental	South Korea	2018	32326890
2285-1-9M-2	SRR10436006	Environmental	South Korea	2018	32326890
2285-1-9M-1	SRR10436007	Environmental	South Korea	2018	32326890
2285-1-7P	SRR10436008	Environmental	South Korea	2018	32326890
2285-1-7M	SRR10436009	Environmental	South Korea	2018	32326890
XTB13-223	SRR1163136	Human	Belarus	2011	NCBI
XTB13-223	SRR1163292	Human	Belarus	2011	NCBI
H19122	SRR1735572	Human	UK	2013	25631807
T56517	SRR1735620	Human	UK	2013	25631807
H28889	SRR1735625	Human	UK	2013	25631807
H28606	SRR1735642	Human	UK	2013	25631807
M6623	SRR1735647	Human	UK	2013	25631807
H30998	SRR1735648	Human	UK	2013	25631807
W41639	SRR1735682	Human	UK	2013	25631807
T61658	SRR1735683	Human	UK	2013	25631807
M10036	SRR1735709	Human	UK	2014	25631807
myc46	SRR5043003	Bird	USA	2009	28267758
myc45	SRR5043005	Bird	USA	2013	28267758
myc36	SRR5043006	Bird	USA	2003	28267758
myc40	SRR5043007	Bird	USA	2005	28267758
myc31	SRR5043008	Bird	USA	2005	28267758
myc49	SRR5043009	Bird	USA	2014	28267758
myc33	SRR5043012	Bird	USA	2012	28267758
myc52	SRR5043014	Bird	USA	2014	28267758
myc26	SRR5043015	Bird	USA	2012	28267758
myc25	SRR5043017	Bird	USA	2012	28267758
myc29	SRR5043020	Bird	USA	2008	28267758
myc32	SRR5043022	Bird	USA	2009	28267758
myc30	SRR5043023	Bird	USA	2007	28267758
myc39	SRR5043025	Bird	USA	2011	28267758
myc42c	SRR5043027	Bird	USA	2013	28267758
myc51	SRR5043028	Bird	USA	2014	28267758
myc50	SRR5043029	Bird	USA	2014	28267758
myc62	SRR5052581	Bird	USA	2003	28267758
myc104	SRR5052585	Bird	USA	1995	28267758
myc85	SRR5052598	Bird	USA	2013	28267758
myc60	SRR5052605	Bird	USA	2001	28267758
myc58	SRR5052616	Bird	USA	2013	28267758
myc63	SRR5052625	Bird	USA	2003	28267758
myc86	SRR5052626	Bird	USA	2015	28267758
myc84	SRR5052632	Bird	USA	2012	28267758
myc94	SRR5052639	Bird	USA	2001	28267758
FLAC0257	SRR5950797	Human	USA	2015	27284156
FLAC0216	SRR5950799	Human	USA	2014	27284156
FLAC0165	SRR5950802	Human	USA	2014	27284156
FLAC0260	SRR5950806	Human	USA	2015	27284156
FLAC0117	SRR5950807	Human	USA	2014	27284156
FLAC0130	SRR5950810	Human	USA	2014	27284156
FLAC0059	SRR5950811	Human	USA	2014	27284156
FLAC0155	SRR5950815	Human	USA	2014	27284156
FLAC0146	SRR5950816	Human	USA	2014	27284156
FLAC0376	SRR5950817	Human	USA	2015	27284156
SAMN07659811	SRR6044796	Human	UK	2015-2016	29167290
SAMN07660312	SRR6044798	Human	UK	2015-2016	29167290
SAMN07660036	SRR6044813	Human	UK	2015-2016	29167290
SAMN07660395	SRR6044824	Human	UK	2015-2016	29167290
SAMN07660361	SRR6044849	Human	UK	2015-2016	29167290
SAMN07660046	SRR6044865	Human	UK	2015-2016	29167290
SAMN07658171	SRR6044879	Human	UK	2015-2016	29167290
SAMN07658801	SRR6044894	Human	UK	2015-2016	29167290
SAMN07660295	SRR6044901	Human	UK	2015-2016	29167290
SAMN07659889	SRR6044907	Human	UK	2015-2016	29167290
SAMN07660366	SRR6044913	Human	UK	2015-2016	29167290
SAMN07660392	SRR6044973	Human	UK	2015-2016	29167290
SAMN07659911	SRR6044984	Human	UK	2015-2016	29167290
SAMN07658671	SRR6044995	Human	UK	2015-2016	29167290
SAMN07660389	SRR6044998	Human	UK	2015-2016	29167290
SAMN07660341	SRR6045013	Human	UK	2015-2016	29167290
SAMN07658170	SRR6045055	Human	UK	2015-2016	29167290
SAMN07659347	SRR6045077	Human	UK	2015-2016	29167290
SAMN07660364	SRR6045082	Human	UK	2015-2016	29167290
SAMN07659401	SRR6045084	Human	UK	2015-2016	29167290
SAMN07658986	SRR6045137	Human	UK	2015-2016	29167290
SAMN07660161	SRR6045140	Human	UK	2015-2016	29167290
SAMN07659767	SRR6045143	Human	UK	2015-2016	29167290
SAMN07659993	SRR6045152	Human	UK	2015-2016	29167290
SAMN07658138	SRR6045170	Human	UK	2015-2016	29167290
SAMN07659786	SRR6045194	Human	UK	2015-2016	29167290
SAMN07658710	SRR6045234	Human	UK	2015-2016	29167290
SAMN07658968	SRR6045239	Human	UK	2015-2016	29167290
SAMN07660298	SRR6045252	Human	UK	2015-2016	29167290
SAMN07658824	SRR6045269	Human	UK	2015-2016	29167290
SAMN07658123	SRR6045307	Human	UK	2015-2016	29167290
SAMN07658649	SRR6045317	Human	UK	2015-2016	29167290
SAMN07659692	SRR6045328	Human	UK	2015-2016	29167290
SAMN07660205	SRR6045340	Human	UK	2015-2016	29167290
SAMN07660176	SRR6045344	Human	UK	2015-2016	29167290
SAMN07659870	SRR6045377	Human	UK	2015-2016	29167290
SAMN07659500	SRR6045404	Human	UK	2015-2016	29167290
SAMN07659067	SRR6045408	Human	UK	2015-2016	29167290
SAMN07660391	SRR6045541	Human	UK	2015-2016	29167290
SAMN07658403	SRR6045558	Human	UK	2015-2016	29167290
SAMN07659865	SRR6045561	Human	UK	2015-2016	29167290
SAMN07659743	SRR6045607	Human	UK	2015-2016	29167290
SAMN07659601	SRR6045631	Human	UK	2015-2016	29167290
SAMN07659339	SRR6045653	Human	UK	2015-2016	29167290
SAMN07658884	SRR6045669	Human	UK	2015-2016	29167290
SAMN07658465	SRR6045674	Human	UK	2015-2016	29167290
SAMN07659373	SRR6045678	Human	UK	2015-2016	29167290
SAMN07658600	SRR6045754	Human	UK	2015-2016	29167290
SAMN07658128	SRR6045766	Human	UK	2015-2016	29167290
SAMN07660102	SRR6045780	Human	UK	2015-2016	29167290
SAMN07658346	SRR6045788	Human	UK	2015-2016	29167290
SAMN07658677	SRR6045792	Human	UK	2015-2016	29167290
SAMN07660459	SRR6045794	Human	UK	2015-2016	29167290
SAMN07660179	SRR6045811	Human	UK	2015-2016	29167290
SAMN07658513	SRR6045830	Human	UK	2015-2016	29167290
SAMN07658540	SRR6045852	Human	UK	2015-2016	29167290
SAMN07659813	SRR6045895	Human	UK	2015-2016	29167290
SAMN07659903	SRR6045897	Human	UK	2015-2016	29167290
SAMN07659664	SRR6045903	Human	UK	2015-2016	29167290
SAMN07658711	SRR6045914	Human	UK	2015-2016	29167290
SAMN07658594	SRR6045923	Human	UK	2015-2016	29167290
SAMN07659640	SRR6045956	Human	UK	2015-2016	29167290
SAMN07659665	SRR6045980	Human	UK	2015-2016	29167290
SAMN07658125	SRR6045983	Human	UK	2015-2016	29167290
SAMN07660247	SRR6046005	Human	UK	2015-2016	29167290
SAMN07660438	SRR6046017	Human	UK	2015-2016	29167290
SAMN07658974	SRR6046029	Human	UK	2015-2016	29167290
SAMN07660138	SRR6046045	Human	UK	2015-2016	29167290
SAMN07659079	SRR6046074	Human	UK	2015-2016	29167290
SAMN07658960	SRR6046103	Human	UK	2015-2016	29167290
SAMN07658806	SRR6046121	Human	UK	2015-2016	29167290
SAMN07658624	SRR6046126	Human	UK	2015-2016	29167290
SAMN07658919	SRR6046128	Human	UK	2015-2016	29167290
SAMN07659957	SRR6046167	Human	UK	2015-2016	29167290
SAMN07658143	SRR6046191	Human	UK	2015-2016	29167290
SAMN07660416	SRR6046213	Human	UK	2015-2016	29167290
SAMN07659514	SRR6046231	Human	UK	2015-2016	29167290
SAMN07659896	SRR6046264	Human	UK	2015-2016	29167290
SAMN07659505	SRR6046266	Human	UK	2015-2016	29167290
SAMN07660474	SRR6046328	Human	UK	2015-2016	29167290
SAMN07658370	SRR6046337	Human	UK	2015-2016	29167290
SAMN07660384	SRR6046346	Human	UK	2015-2016	29167290
SAMN07660363	SRR6046350	Human	UK	2015-2016	29167290
SAMN07658736	SRR6046360	Human	UK	2015-2016	29167290
SAMN07659747	SRR6046367	Human	UK	2015-2016	29167290
SAMN07659396	SRR6046409	Human	UK	2015-2016	29167290
SAMN07660232	SRR6046429	Human	UK	2015-2016	29167290
SAMN07660050	SRR6046432	Human	UK	2015-2016	29167290
SAMN07658447	SRR6046438	Human	UK	2015-2016	29167290
SAMN07659799	SRR6046478	Human	UK	2015-2016	29167290
SAMN07658439	SRR6046479	Human	UK	2015-2016	29167290
SAMN07660130	SRR6046487	Human	UK	2015-2016	29167290
SAMN07658598	SRR6046513	Human	UK	2015-2016	29167290
SAMN07658333	SRR6046523	Human	UK	2015-2016	29167290
SAMN07659710	SRR6046547	Human	UK	2015-2016	29167290
SAMN07660354	SRR6046567	Human	UK	2015-2016	29167290
SAMN07659984	SRR6046571	Human	UK	2015-2016	29167290
SAMN07659465	SRR6046581	Human	UK	2015-2016	29167290
SAMN07658266	SRR6046615	Human	UK	2015-2016	29167290
SAMN07660037	SRR6046665	Human	UK	2015-2016	29167290
SAMN07658728	SRR6046715	Human	UK	2015-2016	29167290
SAMN07659831	SRR6046742	Human	UK	2015-2016	29167290
SAMN07658980	SRR6046768	Human	UK	2015-2016	29167290
SAMN07659954	SRR6046804	Human	UK	2015-2016	29167290
SAMN07659538	SRR6046823	Human	UK	2015-2016	29167290
SAMN07658367	SRR6046867	Human	UK	2015-2016	29167290
SAMN07658798	SRR6046883	Human	UK	2015-2016	29167290
SAMN07658169	SRR6046893	Human	UK	2015-2016	29167290
CF00026-00063.MAV	SRR7800400	Human	USA	2014	Biorxiv
CF00008-00396.MAV	SRR7800402	Human	USA	2015	Biorxiv
CF00029-00068.MAV	SRR7800427	Human	USA	2015	Biorxiv
CF00019-00044.MAV	SRR7800428	Human	USA	2015	Biorxiv
CF00052-00422.MAV	SRR7800442	Human	USA	2016	Biorxiv
CF00026-00065.MAV	SRR7800445	Human	USA	2015	Biorxiv
CF00019-00043.MAV	SRR7800447	Human	USA	2015	Biorxiv
CF00009-00029.MAV	SRR7800450	Human	USA	2015	Biorxiv
CF00009-00031.MAV	SRR7800472	Human	USA	2015	Biorxiv
CF00002-00072.MAV	SRR7800485	Human	USA	2016	Biorxiv
CF00060-00175.MAV	SRR7800522	Human	USA	2015	Biorxiv
CF00060-00174.MAV	SRR7800523	Human	USA	2015	Biorxiv
CF00002-00378.MAV	SRR7800546	Human	USA	2016	Biorxiv
CF00111-00115.MAV	SRR7800562	Human	USA	2016	Biorxiv
CF00168-00170.MAV	SRR7800564	Human	USA	2016	Biorxiv
CF00168-00169.MAV	SRR7800565	Human	USA	2016	Biorxiv
CF00168-00218.MAV	SRR7800566	Human	USA	2016	Biorxiv
CF00189-00372.MAV	SRR7800568	Human	USA	2016	Biorxiv
CF00198-00665.MAV	SRR7800572	Human	USA	2016	Biorxiv
CF00100-00196.MAV	SRR7800573	Human	USA	2015	Biorxiv
CF00027-00066.MAV	SRR7800586	Human	USA	2015	Biorxiv
CF00100-00195.MAV	SRR7800587	Human	USA	2016	Biorxiv
CF00009-00030.MAV	SRR7800588	Human	USA	2015	Biorxiv
CF00083-00088.MAV	SRR7800590	Human	USA	2016	Biorxiv
CF00009-00433.MAV	SRR7800606	Human	USA	2016	Biorxiv
CF00164-00165.MAV	SRR7800609	Human	USA	2016	Biorxiv
CF00150-00152.MAV	SRR7800612	Human	USA	2016	Biorxiv
CF00141-00206.MAV	SRR7800614	Human	USA	2016	Biorxiv
CF00128-00132.MAV	SRR7800615	Human	USA	2015	Biorxiv
CF00002-00012.MAV	SRR7800632	Human	USA	2014	Biorxiv
CF00019-00662.MAV	SRR7800648	Human	USA	2016	Biorxiv
CF00019-00381.MAV	SRR7800651	Human	USA	2016	Biorxiv
CF00008-00399.MAV	SRR7800667	Human	USA	2015	Biorxiv
CF00002-00377.MAV	SRR7800684	Human	USA	2016	Biorxiv
CF00776-00667.MAV	SRR7800685	Human	USA	2016	Biorxiv
CF00358-01030.MAV	SRR7800686	Human	USA	2016	Biorxiv
CF00198-00657.MAV	SRR7800694	Human	USA	2016	Biorxiv
CF00198-00663.MAV	SRR7800695	Human	USA	2016	Biorxiv
CF00011-00054.MAV	SRR7800704	Human	USA	2014	Biorxiv
CF00029-00050.MAV	SRR7800733	Human	USA	2015	Biorxiv
CF00029-00052.MAV	SRR7800735	Human	USA	2015	Biorxiv
CF00026-00062.MAV	SRR7800737	Human	USA	2014	Biorxiv
CF00057-00443.MAV	SRR7800738	Human	USA	2015	Biorxiv
CF00028-00067.MAV	SRR7800739	Human	USA	2015	Biorxiv
SAMN10448936	SRR8236345	Human	USA	2013	30965019
SAMN10448937	SRR8236346	Human	USA	2012	30965019
SAMN10448938	SRR8236348	Human	USA	2013	30965019
SAMN10448939	SRR8236370	Human	USA	Unknown	30965019
SAMN10448940	SRR8236377	Human	USA	2013	30965019
SAMN10448941	SRR8236380	Human	USA	2016	30965019
SAMN10448942	SRR8236381	Human	USA	2015	30965019
SAMN10448943	SRR8236386	Human	USA	2016	30965019
SAMN10448944	SRR8236388	Human	USA	2015	30965019
SAMN10448945	SRR8236391	Human	USA	2017	30965019
SAMN10448946	SRR8236392	Human	USA	2016	30965019
SAMN10448948	SRR8236401	Human	USA	2015	30965019
SAMN10448949	SRR8236406	Human	USA	2011	30965019
SAMN10448950	SRR8236412	Human	USA	2017	30965019
SAMN10448951	SRR8236417	Human	USA	2015	30965019
SAMN10448952	SRR8236421	Human	USA	2014	30965019
SAMN10448953	SRR8236422	Human	USA	2012	30965019
SAMN10448954	SRR8236423	Human	USA	2015	30965019
SAMN10448955	SRR8236427	Human	USA	2014	30965019
SAMN10448957	SRR8236434	Human	USA	2013	30965019
2285 (R)	SRR901356	Human	USA	2006	27284156
MAV_120709_2344	SRR901697	Human	USA	2009	NCBI

## Sheet: MAH
Sample id	ENA accession	Source	Country	Year	pubmed_id
BVLA01	DRR120853	Cow	Japan	2015	NCBI
MAC_011194_8550	SRR1002667	Human	USA	1994	NCBI
MAH-1000-06C	SRR10112074	Human	USA	2010-2012	30789130
MAH-0700-04B	SRR10112080	Human	USA	2010-2012	30789130
MAH-1091-26B	SRR10112137	Environmental	USA	2010-2012	30789130
MAH-1141-30B	SRR10120487	Environmental	USA	2010-2012	30789130
MAH-1131-29C	SRR10120490	Environmental	USA	2010-2012	30789130
MAH-1091-26B	SRR10120492	Environmental	USA	2010-2012	30789130
MAH-1111-27C	SRR10120493	Environmental	USA	2010-2012	30789130
W30397	SRR1735589	Human	UK	2013	25631807
X46744	SRR1735618	Human	UK	2013	25631807
H29436	SRR1735636	Human	UK	2013	25631807
T61537	SRR1735655	Human	UK	2013	25631807
F27865	SRR1735665	Human	UK	2013	25631807
G89723	SRR1735666	Human	UK	2013	25631807
T62731.I2	SRR1735668	Human	UK	2013	25631807
T62405	SRR1735677	Human	UK	2013	25631807
H33347	SRR1735697	Human	UK	2013	25631807
H33827	SRR1735702	Human	UK	2014	25631807
myc34	SRR5043019	Bird	USA	2010	28267758
FLAC0256	SRR5950798	Human	USA	2015	27284156
FLAC0161	SRR5950804	Human	USA	2013	27284156
FLAC0346	SRR5950805	Human	USA	2015	27284156
FLAC0351	SRR5950818	Human	USA	2016	27284156
FLAC0371	SRR5950819	Human	USA	2016	27284156
SAMN07660195	SRR6044776	Human	UK	2015-2016	29167290
SAMN07658188	SRR6044783	Human	UK	2015-2016	29167290
SAMN07658198	SRR6044791	Human	UK	2015-2016	29167290
SAMN07660075	SRR6044793	Human	UK	2015-2016	29167290
SAMN07659113	SRR6044899	Human	UK	2015-2016	29167290
SAMN07659636	SRR6044903	Human	UK	2015-2016	29167290
SAMN07660052	SRR6044944	Human	UK	2015-2016	29167290
SAMN07658693	SRR6044992	Human	UK	2015-2016	29167290
SAMN07658680	SRR6045020	Human	UK	2015-2016	29167290
SAMN07660293	SRR6045112	Human	UK	2015-2016	29167290
SAMN07658694	SRR6045147	Human	UK	2015-2016	29167290
SAMN07659963	SRR6045223	Human	UK	2015-2016	29167290
SAMN07659931	SRR6045226	Human	UK	2015-2016	29167290
SAMN07658607	SRR6045257	Human	UK	2015-2016	29167290
SAMN07659919	SRR6045266	Human	UK	2015-2016	29167290
SAMN07658955	SRR6045296	Human	UK	2015-2016	29167290
SAMN07658141	SRR6045313	Human	UK	2015-2016	29167290
SAMN07659111	SRR6045355	Human	UK	2015-2016	29167290
SAMN07659847	SRR6045393	Human	UK	2015-2016	29167290
SAMN07659002	SRR6045406	Human	UK	2015-2016	29167290
SAMN07660400	SRR6045413	Human	UK	2015-2016	29167290
SAMN07658427	SRR6045427	Human	UK	2015-2016	29167290
SAMN07659907	SRR6045434	Human	UK	2015-2016	29167290
SAMN07660174	SRR6045488	Human	UK	2015-2016	29167290
SAMN07660449	SRR6045546	Human	UK	2015-2016	29167290
SAMN07660439	SRR6045582	Human	UK	2015-2016	29167290
SAMN07658308	SRR6045585	Human	UK	2015-2016	29167290
SAMN07658232	SRR6045720	Human	UK	2015-2016	29167290
SAMN07658676	SRR6045760	Human	UK	2015-2016	29167290
SAMN07658650	SRR6045877	Human	UK	2015-2016	29167290
SAMN07660047	SRR6045919	Human	UK	2015-2016	29167290
SAMN07658857	SRR6045943	Human	UK	2015-2016	29167290
SAMN07658132	SRR6045973	Human	UK	2015-2016	29167290
SAMN07658432	SRR6046073	Human	UK	2015-2016	29167290
SAMN07660424	SRR6046109	Human	UK	2015-2016	29167290
SAMN07658622	SRR6046153	Human	UK	2015-2016	29167290
SAMN07660072	SRR6046172	Human	UK	2015-2016	29167290
SAMN07658701	SRR6046195	Human	UK	2015-2016	29167290
SAMN07658345	SRR6046198	Human	UK	2015-2016	29167290
SAMN07660273	SRR6046209	Human	UK	2015-2016	29167290
SAMN07659573	SRR6046228	Human	UK	2015-2016	29167290
SAMN07658999	SRR6046255	Human	UK	2015-2016	29167290
SAMN07660162	SRR6046342	Human	UK	2015-2016	29167290
SAMN07658549	SRR6046407	Human	UK	2015-2016	29167290
SAMN07660411	SRR6046414	Human	UK	2015-2016	29167290
SAMN07658354	SRR6046416	Human	UK	2015-2016	29167290
SAMN07658137	SRR6046424	Human	UK	2015-2016	29167290
SAMN07659845	SRR6046462	Human	UK	2015-2016	29167290
SAMN07660412	SRR6046467	Human	UK	2015-2016	29167290
SAMN07660432	SRR6046495	Human	UK	2015-2016	29167290
SAMN07659104	SRR6046502	Human	UK	2015-2016	29167290
SAMN07659087	SRR6046623	Human	UK	2015-2016	29167290
SAMN07659795	SRR6046647	Human	UK	2015-2016	29167290
SAMN07660164	SRR6046650	Human	UK	2015-2016	29167290
SAMN07658990	SRR6046685	Human	UK	2015-2016	29167290
SAMN07660351	SRR6046687	Human	UK	2015-2016	29167290
SAMN07659390	SRR6046694	Human	UK	2015-2016	29167290
SAMN07659433	SRR6046758	Human	UK	2015-2016	29167290
SAMN07658305	SRR6046760	Human	UK	2015-2016	29167290
SAMN07660016	SRR6046784	Human	UK	2015-2016	29167290
SAMN07659348	SRR6046794	Human	UK	2015-2016	29167290
SAMN07658989	SRR6046832	Human	UK	2015-2016	29167290
SAMN07659900	SRR6046854	Human	UK	2015-2016	29167290
SAMN07659567	SRR6046890	Human	UK	2015-2016	29167290
SAMN07658509	SRR6046904	Human	UK	2015-2016	29167290
SAMN07659534	SRR6046908	Human	UK	2015-2016	29167290
N2016-0992_Bounty	SRR7702981	Bird	USA	2016	31260210
CF00052-00376.MAV	SRR7800401	Human	USA	2016	Biorxiv
CF00063-00448.MAV	SRR7800469	Human	USA	2016	Biorxiv
CF00002-00658.MAV	SRR7800484	Human	USA	2016	Biorxiv
CF00058-00099.MAV	SRR7800520	Human	USA	2015	Biorxiv
CF00058-00188.MAV	SRR7800521	Human	USA	2016	Biorxiv
CF00052-00071.MAV	SRR7800525	Human	USA	2016	Biorxiv
CF00002-00401.MAV	SRR7800529	Human	USA	2016	Biorxiv
CF00117-00121.MAV	SRR7800530	Human	USA	2016	Biorxiv
CF00161-00162.MAV	SRR7800545	Human	USA	2016	Biorxiv
CF00029-00053.MAV	SRR7800555	Human	USA	2015	Biorxiv
CF00166-00167.MAV	SRR7800563	Human	USA	2016	Biorxiv
CF00188-00371.MAV	SRR7800567	Human	USA	2016	Biorxiv
CF00190-00373.MAV	SRR7800569	Human	USA	2016	Biorxiv
CF00193-00177.MAV	SRR7800570	Human	USA	2016	Biorxiv
CF00193-00379.MAV	SRR7800571	Human	USA	2016	Biorxiv
CF00110-00114.MAV	SRR7800576	Human	USA	2016	Biorxiv
CF00075-00224.MAV	SRR7800589	Human	USA	2015	Biorxiv
CF00126-00130.MAV	SRR7800604	Human	USA	2016	Biorxiv
CF00124-00128.MAV	SRR7800605	Human	USA	2016	Biorxiv
CF00163-00164.MAV	SRR7800610	Human	USA	2016	Biorxiv
CF00146-00149.MAV	SRR7800613	Human	USA	2016	Biorxiv
CF00127-00131.MAV	SRR7800616	Human	USA	2015	Biorxiv
CF00058-00189.MAV	SRR7800646	Human	USA	2016	Biorxiv
CF00002-00375.MAV	SRR7800652	Human	USA	2016	Biorxiv
CF00012-00435.MAV	SRR7800654	Human	USA	2016	Biorxiv
CF00022-00049.MAV	SRR7800663	Human	USA	2015	Biorxiv
CF00062-00447.MAV	SRR7800664	Human	USA	2016	Biorxiv
CF00095-00100.MAV	SRR7800671	Human	USA	2015	Biorxiv
CF00779-00669.MAV	SRR7800687	Human	USA	2016	Biorxiv
CF00778-00668.MAV	SRR7800688	Human	USA	2016	Biorxiv
CF00782-00674.MAV	SRR7800689	Human	USA	2016	Biorxiv
CF00782-00673.MAV	SRR7800690	Human	USA	2016	Biorxiv
CF00782-00671.MAV	SRR7800691	Human	USA	2016	Biorxiv
CF00782-00672.MAV	SRR7800692	Human	USA	2016	Biorxiv
CF00029-00051.MAV	SRR7800734	Human	USA	2015	Biorxiv
CF00022-00434.MAV	SRR7800740	Human	USA	2016	Biorxiv
SAMN10448947	SRR8236398	Human	USA	2014	30965019
SAMN10448956	SRR8236430	Human	USA	2010	30965019
SAMN10448958	SRR8236435	Human	USA	2012	30965019
MAC_080597_8934	SRR901676	Human	USA	1997	NCBI
MAV_120809_2495	SRR901702	Human	USA	2009	NCBI

## Sheet: M.chimaera
Sample id	ENA accession	Source	Country	Year	pubmed_id
17129447	ERR2560548	HCU	Spain	2017	30179655
13019627	ERR2560549	Human	Spain	2013	30179655
FLAC0070	SRR5950808	Human	USA	2014	27284156
FLAC0063	SRR5950814	Human	USA	2014	27284156
SAMN05710530	SRR4067848	Human	UK	2008-2015	27927870
SAMN05710529	SRR4067849	Human	UK	2008-2015	27927870
SAMN05710528	SRR4067850	Human	UK	2008-2015	27927870
SAMN05710527	SRR4067851	Human	UK	2008-2015	27927870
SAMN05710526	SRR4067852	HCU	UK	2008-2015	27927870
SAMN05710525	SRR4067853	Human	UK	2008-2015	27927870
SAMN05710523	SRR4067855	Human	UK	2008-2015	27927870
SAMN05710522	SRR4067856	Human	UK	2008-2015	27927870
SAMN05710521	SRR4067857	Human	UK	2008-2015	27927870
SAMN05710520	SRR4067858	Human	UK	2008-2015	27927870
SAMN05710518	SRR4067860	Human	UK	2008-2015	27927870
SAMN05710514	SRR4067861	Human	UK	2008-2015	27927870
SAMN05710513	SRR4067862	Human	UK	2008-2015	27927870
SAMN05710512	SRR4067863	Human	UK	2008-2015	27927870
SAMN05710511	SRR4067864	Human	UK	2008-2015	27927870
SAMN05710510	SRR4067865	Human	UK	2008-2015	27927870
SAMN05710509	SRR4067866	Human	UK	2008-2015	27927870
SAMN05710508	SRR4067867	Human	UK	2008-2015	27927870
SAMN05710506	SRR4067868	Human	UK	2008-2015	27927870
SAMN05710505	SRR4067869	Human	UK	2008-2015	27927870
SAMN05710502	SRR4067872	Human	UK	2008-2015	27927870
SAMN05710501	SRR4067873	Human	UK	2008-2015	27927870
SAMN05710500	SRR4067874	Human	UK	2008-2015	27927870
SAMN05710499	SRR4067875	Human	UK	2008-2015	27927870
SAMN05710498	SRR4067876	Human	UK	2008-2015	27927870
SAMN05710492	SRR4067880	Human	UK	2008-2015	27927870
SAMN05710490	SRR4067882	Human	UK	2008-2015	27927870
SAMN05710489	SRR4067883	Human	UK	2008-2015	27927870
SAMN05710487	SRR4067885	Human	UK	2008-2015	27927870
SAMN05710486	SRR4067886	Human	UK	2008-2015	27927870
SAMN05710484	SRR4067888	Human	UK	2008-2015	27927870
SAMN05710483	SRR4067889	Human	UK	2008-2015	27927870
SAMN05710482	SRR4067890	Human	UK	2008-2015	27927870
SAMN05710481	SRR4067891	Human	UK	2008-2015	27927870
SAMN05710480	SRR4067892	Human	UK	2008-2015	27927870
SAMN05710478	SRR4067893	HCU	UK	2008-2015	27927870
SAMN05710477	SRR4067894	Human	UK	2008-2015	27927870
SAMN05710475	SRR4067896	Human	UK	2008-2015	27927870
SAMN05710474	SRR4067897	Human	UK	2008-2015	27927870
SAMN05710473	SRR4067898	Human	UK	2008-2015	27927870
SAMN05710470	SRR4067901	Human	UK	2008-2015	27927870
SAMN05710469	SRR4067902	Human	UK	2008-2015	27927870
SAMN05710468	SRR4067903	Human	UK	2008-2015	27927870
SAMN05710465	SRR4067906	Human	UK	2008-2015	27927870
SAMN05710463	SRR4067907	Human	UK	2008-2015	27927870
SAMN05710462	SRR4067908	Human	UK	2008-2015	27927870
SAMN05710461	SRR4067909	Human	UK	2008-2015	27927870
SAMN05710460	SRR4067910	Human	UK	2008-2015	27927870
SAMN05710459	SRR4067911	Human	UK	2008-2015	27927870
SAMN05710458	SRR4067912	Human	UK	2008-2015	27927870
SAMN05710457	SRR4067913	HCU	UK	2008-2015	27927870
SAMN05710456	SRR4067914	Human	UK	2008-2015	27927870
SAMN05710455	SRR4067915	Human	UK	2008-2015	27927870
SAMN05710454	SRR4067916	Human	UK	2008-2015	27927870
SAMN05710453	SRR4067917	Human	UK	2008-2015	27927870
SAMN05710452	SRR4067918	Human	UK	2008-2015	27927870
SAMN05710451	SRR4067919	Human	UK	2008-2015	27927870
SAMN05710450	SRR4067920	HCU	UK	2008-2015	27927870
SAMN05710448	SRR4067921	Human	UK	2008-2015	27927870
SAMN05710447	SRR4067922	Human	UK	2008-2015	27927870
SAMN05710446	SRR4067923	HCU	UK	2008-2015	27927870
SAMN05710444	SRR4067924	HCU	UK	2008-2015	27927870
SAMN05710442	SRR4067926	Human	UK	2008-2015	27927870
SAMN05710440	SRR4067927	Human	UK	2008-2015	27927870
SAMN05710439	SRR4067928	Human	UK	2008-2015	27927870
SAMN05710438	SRR4067929	Human	UK	2008-2015	27927870
SAMN05710435	SRR4067930	Human	UK	2008-2015	27927870
SAMN05710434	SRR4067931	Human	UK	2008-2015	27927870
SAMN05710432	SRR4067933	Human	UK	2008-2015	27927870
SAMN05710429	SRR4067935	Human	UK	2008-2015	27927870
SAMN05710428	SRR4067936	Human	UK	2008-2015	27927870
SAMN05710426	SRR4067938	Human	UK	2008-2015	27927870
SAMN05710425	SRR4067939	Human	UK	2008-2015	27927870
SAMN05710424	SRR4067940	Human	UK	2008-2015	27927870
SAMN05710421	SRR4067942	Human	UK	2008-2015	27927870
SAMN05710420	SRR4067947	Human	UK	2008-2015	27927870
SAMN05710417	SRR4067949	Human	UK	2008-2015	27927870
SAMN05710415	SRR4067951	Human	UK	2008-2015	27927870
SAMN05710413	SRR4067952	Human	UK	2008-2015	27927870
SAMN05710412	SRR4067953	Human	UK	2008-2015	27927870
SAMN05710410	SRR4067955	Human	UK	2008-2015	27927870
SAMN05710408	SRR4067957	Human	UK	2008-2015	27927870
SAMN05710405	SRR4067959	Human	UK	2008-2015	27927870
SAMN05710404	SRR4067960	Human	UK	2008-2015	27927870
SAMN05710402	SRR4067962	Human	UK	2008-2015	27927870
SAMN05710400	SRR4067963	Human	UK	2008-2015	27927870
SAMN05710395	SRR4067967	Human	UK	2008-2015	27927870
SAMN05710394	SRR4067968	Human	UK	2008-2015	27927870
SAMN05710391	SRR4067969	Human	UK	2008-2015	27927870
SAMN05710390	SRR4067970	Human	UK	2008-2015	27927870
SAMN05710387	SRR4067971	Human	UK	2008-2015	27927870
SAMN05710385	SRR4067973	Human	UK	2008-2015	27927870
SAMN05710384	SRR4067974	Human	UK	2008-2015	27927870
SAMN05710383	SRR4067975	Human	UK	2008-2015	27927870
SAMN05710382	SRR4067976	Human	UK	2008-2015	27927870
SAMN05710380	SRR4067977	Human	UK	2008-2015	27927870
SAMN05710379	SRR4067978	Human	UK	2008-2015	27927870
SAMN05710375	SRR4067981	Human	UK	2008-2015	27927870
SAMN05710373	SRR4067982	HCU	UK	2008-2015	27927870
SAMN05710371	SRR4067984	HCU	UK	2008-2015	27927870
SAMN05710370	SRR4067985	Human	UK	2008-2015	27927870
SAMN05710368	SRR4067986	Human	UK	2008-2015	27927870
SAMN05710367	SRR4067987	Human	UK	2008-2015	27927870
SAMN05710365	SRR4067988	Human	UK	2008-2015	27927870
SAMN05710362	SRR4067991	Human	UK	2008-2015	27927870
SAMN05710360	SRR4067992	Human	UK	2008-2015	27927870
SAMN05710358	SRR4067994	Human	UK	2008-2015	27927870
SAMN05710357	SRR4067995	Human	UK	2008-2015	27927870
SAMN05710354	SRR4067996	HCU	UK	2008-2015	27927870
SAMN05710353	SRR4067997	Human	UK	2008-2015	27927870
SAMN05710352	SRR4067998	HCU	UK	2008-2015	27927870
SAMN05710351	SRR4067999	Human	UK	2008-2015	27927870
SAMN05710350	SRR4068000	Human	UK	2008-2015	27927870
SAMN05710348	SRR4068002	Human	UK	2008-2015	27927870
SAMN05710347	SRR4068003	Human	UK	2008-2015	27927870
SAMN05710346	SRR4068004	HCU	UK	2008-2015	27927870
SAMN05710345	SRR4068005	Human	UK	2008-2015	27927870
SAMN05710344	SRR4068006	HCU	UK	2008-2015	27927870
SAMN05710342	SRR4068007	Human	UK	2008-2015	27927870
SAMN05710341	SRR4068008	Human	UK	2008-2015	27927870
SAMN05710340	SRR4068009	Human	UK	2008-2015	27927870
SAMN05710339	SRR4068010	Human	UK	2008-2015	27927870
SAMN05710338	SRR4068011	Human	UK	2008-2015	27927870
SAMN05710337	SRR4068012	Human	UK	2008-2015	27927870
SAMN05710336	SRR4068013	Human	UK	2008-2015	27927870
SAMN05710335	SRR4068014	Human	UK	2008-2015	27927870
SAMN05710334	SRR4068015	Human	UK	2008-2015	27927870
SAMN05710333	SRR4068016	Human	UK	2008-2015	27927870
SAMN05710329	SRR4068017	Human	UK	2008-2015	27927870
SAMN05710328	SRR4068018	Human	UK	2008-2015	27927870
SAMN05710327	SRR4068019	Human	UK	2008-2015	27927870
SAMN05710325	SRR4068021	Human	UK	2008-2015	27927870
SAMN05710323	SRR4068022	Human	UK	2008-2015	27927870
SAMN05710321	SRR4068024	Human	UK	2008-2015	27927870
SAMN05710319	SRR4068025	Human	UK	2008-2015	27927870
SAMN05710318	SRR4068026	Human	UK	2008-2015	27927870
SAMN05710317	SRR4068027	Human	UK	2008-2015	27927870
SAMN05710316	SRR4068028	Human	UK	2008-2015	27927870
SAMN05710315	SRR4068029	Human	UK	2008-2015	27927870
SAMN05710312	SRR4068032	Human	UK	2008-2015	27927870
SAMN05710311	SRR4068033	Human	UK	2008-2015	27927870
SAMN05710310	SRR4068034	Human	UK	2008-2015	27927870
SAMN05710309	SRR4068035	Human	UK	2008-2015	27927870
SAMN05710308	SRR4068036	Human	UK	2008-2015	27927870
SAMN05710306	SRR4068038	Human	UK	2008-2015	27927870
SAMN05710305	SRR4068039	Human	UK	2008-2015	27927870
SAMN05710303	SRR4068040	Human	UK	2008-2015	27927870
SAMN05710302	SRR4068041	Human	UK	2008-2015	27927870
SAMN05710301	SRR4068042	Human	UK	2008-2015	27927870
SAMN05710300	SRR4068043	Human	UK	2008-2015	27927870
SAMN05710298	SRR4068045	Human	UK	2008-2015	27927870
SAMN05710295	SRR4068047	HCU	UK	2008-2015	27927870
SAMN05710496	SRR4119601	Human	UK	2008-2015	27927870
SAMN05710479	SRR4119605	Human	UK	2008-2015	27927870
SAMN05710369	SRR4119638	Human	UK	2008-2015	27927870
NTM-224	SRR8240005	Human	USA	2017	30619208
NTM-223	SRR8240006	Human	USA	2017	30619208
NTM-208	SRR8240007	Human	USA	2017	30619208
NTM-206	SRR8240008	Human	USA	2017	30619208
NTM-232	SRR8240009	Human	USA	2017	30619208
NTM-230	SRR8240010	Human	USA	2017	30619208
NTM-204	SRR8240011	Human	USA	2017	30619208
NTM-203	SRR8240012	Human	USA	2017	30619208
NTM-019	SRR8240013	Human	USA	2016	30619208
NTM-054	SRR8240015	Human	USA	2016	30619208
NTM-035	SRR8240016	Human	USA	2016	30619208
NTM-107	SRR8240017	Human	USA	2016	30619208
NTM-105	SRR8240018	Human	USA	2016	30619208
NTM-178	SRR8240019	Human	USA	2017	30619208
727-19	SRR11090418	Human	Italy	2015	32976495
726-19	SRR11090419	HCU	Italy	2019	32976495
725-19	SRR11090420	HCU	Italy	2019	32976495
724-19	SRR11090421	HCU	Italy	2019	32976495
723-19	SRR11090422	HCU	Italy	2019	32976495
722-19	SRR11090423	HCU	Italy	2019	32976495
721-19	SRR11090424	HCU	Italy	2019	32976495
720-19	SRR11090425	HCU	Italy	2019	32976495
719-19	SRR11090426	HCU	Italy	2019	32976495
131-19	SRR11090427	HCU	Italy	2019	32976495
718-19	SRR11090428	HCU	Italy	2019	32976495
717-19	SRR11090429	HCU	Italy	2019	32976495
716-19	SRR11090430	HCU	Italy	2019	32976495
715-19	SRR11090431	HCU	Italy	2019	32976495
714-19	SRR11090432	HCU	Italy	2019	32976495
713-19	SRR11090433	HCU	Italy	2019	32976495
648-19	SRR11090434	HCU	Italy	2018	32976495
647-19	SRR11090435	HCU	Italy	2018	32976495
646-19	SRR11090436	HCU	Italy	2018	32976495
645-19	SRR11090437	HCU	Italy	2018	32976495
130-19	SRR11090438	HCU	Italy	2019	32976495
644-19	SRR11090439	HCU	Italy	2018	32976495
643-19	SRR11090440	HCU	Italy	2018	32976495
642-19	SRR11090441	HCU	Italy	2018	32976495
641-19	SRR11090442	HCU	Italy	2016	32976495
640-19	SRR11090443	HCU	Italy	2016	32976495
607-19	SRR11090444	Human	Italy	2019	32976495
606-19	SRR11090445	Human	Italy	2016	32976495
605-19	SRR11090446	Human	Italy	2017	32976495
603-19	SRR11090448	Human	Italy	2017	32976495
117-18	SRR11090449	Human	Italy	2017	32976495
601-19	SRR11090451	HCU	Italy	2018	32976495
600-19	SRR11090452	HCU	Italy	2018	32976495
599-19	SRR11090453	HCU	Italy	2018	32976495
598-19	SRR11090454	HCU	Italy	2018	32976495
597-19	SRR11090455	HCU	Italy	2018	32976495
596-19	SRR11090456	HCU	Italy	2018	32976495
595-19	SRR11090457	HCU	Italy	2018	32976495
594-19	SRR11090458	HCU	Italy	2018	32976495
593-19	SRR11090459	HCU	Italy	2018	32976495
116-18	SRR11090460	Human	Italy	2017	32976495
592-19	SRR11090461	HCU	Italy	2016	32976495
591-19	SRR11090462	HCU	Italy	2018	32976495
590-19	SRR11090463	HCU	Italy	2019	32976495
485-18	SRR11090464	Human	Italy	2018	32976495
484-18	SRR11090465	Human	Italy	2018	32976495
483-18	SRR11090466	Human	Italy	2017	32976495
482-18	SRR11090467	Human	Italy	2014	32976495
416-19	SRR11090469	HCU	Italy	2019	32976495
415-19	SRR11090470	HCU	Italy	2019	32976495
115-18	SRR11090471	Human	Italy	2017	32976495
414-19	SRR11090472	HCU	Italy	2019	32976495
413-19	SRR11090473	HCU	Italy	2019	32976495
391-19	SRR11090474	Human	Italy	2018	32976495
384-19	SRR11090475	HCU	Italy	2019	32976495
383-19	SRR11090476	Human	Italy	2019	32976495
382-19	SRR11090477	Human	Italy	2018	32976495
381-19	SRR11090478	Human	Italy	2019	32976495
380-19	SRR11090479	Human	Italy	2018	32976495
379-19	SRR11090480	HCU	Italy	2019	32976495
378-19	SRR11090481	HCU	Italy	2018	32976495
114-18	SRR11090482	Human	Italy	2017	32976495
377-19	SRR11090483	HCU	Italy	2018	32976495
376-19	SRR11090484	HCU	Italy	2018	32976495
375-19	SRR11090485	HCU	Italy	2018	32976495
374-19	SRR11090486	HCU	Italy	2018	32976495
372-19	SRR11090488	HCU	Italy	2018	32976495
371-19	SRR11090489	HCU	Italy	2018	32976495
370-19	SRR11090490	Human	Italy	2018	32976495
369-19	SRR11090491	HCU	Italy	2018	32976495
368-19	SRR11090492	Human	Italy	2018	32976495
113-18	SRR11090493	Human	Italy	2017	32976495
367-19	SRR11090494	Human	Italy	2017	32976495
366-19	SRR11090495	Human	Italy	2018	32976495
363-19	SRR11090496	HCU	Italy	2019	32976495
362-19	SRR11090497	HCU	Italy	2019	32976495
315-19	SRR11090498	HCU	Italy	2016	32976495
314-19	SRR11090499	Human	Italy	2016	32976495
313-19	SRR11090500	Human	Italy	2016	32976495
312-19	SRR11090501	Human	Italy	2017	32976495
311-19	SRR11090502	Human	Italy	2017	32976495
310-19	SRR11090503	Human	Italy	2016	32976495
112-18	SRR11090504	Human	Italy	2018	32976495
309-19	SRR11090505	Human	Italy	2016	32976495
293-19	SRR11090506	HCU	Italy	2019	32976495
292-19	SRR11090507	HCU	Italy	2019	32976495
291-19	SRR11090508	HCU	Italy	2018	32976495
280-19	SRR11090509	Human	Italy	2018	32976495
279-19	SRR11090510	Human	Italy	2019	32976495
242-19	SRR11090511	HCU	Italy	2018	32976495
860-19	SRR11090512	HCU	Italy	2019	32976495
859-19	SRR11090513	HCU	Italy	2019	32976495
858-19	SRR11090514	HCU	Italy	2019	32976495
857-19	SRR11090515	HCU	Italy	2019	32976495
83-19	SRR11090516	Human	Italy	2018	32976495
810-19	SRR11090518	Human	Italy	2019	32976495
241-19	SRR11090519	HCU	Italy	2018	32976495
800-19	SRR11090520	HCU	Italy	2019	32976495
799-19	SRR11090521	HCU	Italy	2019	32976495
798-19	SRR11090522	HCU	Italy	2019	32976495
797-19	SRR11090523	HCU	Italy	2019	32976495
792-19	SRR11090524	HCU	Italy	2019	32976495
791-19	SRR11090525	HCU	Italy	2019	32976495
779-19	SRR11090527	HCU	Italy	2019	32976495
778-19	SRR11090528	HCU	Italy	2019	32976495
777-19	SRR11090529	HCU	Italy	2019	32976495
776-19	SRR11090531	HCU	Italy	2019	32976495
774-19	SRR11090532	HCU	Italy	2019	32976495
773-19	SRR11090533	HCU	Italy	2019	32976495
769-19	SRR11090534	Human	Italy	2019	32976495
762-19	SRR11090535	HCU	Italy	2019	32976495
761-19	SRR11090536	HCU	Italy	2019	32976495
760-19	SRR11090537	HCU	Italy	2019	32976495
759-19	SRR11090538	HCU	Italy	2019	32976495
758-19	SRR11090539	HCU	Italy	2019	32976495
729-19	SRR11090540	Human	Italy	2018	32976495
132-19	SRR11090541	HCU	Italy	2019	32976495
111-18	SRR11090542	Human	Italy	2018	32976495
110-18	SRR11090543	Human	Italy	2018	32976495
NC00070-00136	SRR10394469	Human	USA	2015	30789131
NC00068-00134	SRR10394470	Human	USA	2015	30789131
NC00066-00015	SRR10394471	Human	USA	2016	30789131
NC00059-00014	SRR10394472	Human	USA	2016	30789131
NC00059-00013	SRR10394473	Human	USA	2016	30789131
NC00059-00012	SRR10394474	Human	USA	2016	30789131
NC00059-00011	SRR10394475	Human	USA	2016	30789131
NC00059-00010	SRR10394476	Human	USA	2016	30789131
NC00059-00009	SRR10394477	Human	USA	2016	30789131
NC00059-00008	SRR10394478	Human	USA	2016	30789131
NC00057-00006	SRR10394480	Human	USA	2016	30789131
NC00054-00003	SRR10394481	Human	USA	2016	30789131
NC00053-00002	SRR10394482	Human	USA	2016	30789131
NC00052-00001	SRR10394483	Human	USA	2015	30789131
EN00035-00034	SRR10394484	HCU	USA	2016	30789131
EN00034-00033	SRR10394485	HCU	USA	2016	30789131
EN00033-00032	SRR10394486	HCU	USA	2016	30789131
EN00032-00031	SRR10394487	HCU	USA	2016	30789131
EN00031-00030	SRR10394488	HCU	USA	2016	30789131
EN00030-00029	SRR10394489	HCU	USA	2016	30789131
EN00029-00028	SRR10394491	HCU	USA	2016	30789131
EN00028-00027	SRR10394492	HCU	USA	2016	30789131
EN00027-00026	SRR10394493	HCU	USA	2016	30789131
EN00023-00024	SRR10394494	HCU	USA	2016	30789131
EN00020-00019	SRR10394495	HCU	USA	2016	30789131
EN00019-00017	SRR10394496	HCU	USA	2016	30789131
EN00017-00013	SRR10394497	HCU	USA	2016	30789131
EN00016-00011	SRR10394498	HCU	USA	2016	30789131
EN00015-00010	SRR10394499	HCU	USA	2016	30789131
EN00014-00009	SRR10394500	HCU	USA	2016	30789131
15-S-194-MA-5670	SRR10394501	Human	USA	2011	30789131
EN00013-00007	SRR10394502	HCU	USA	2016	30789131
EN00006-00006	SRR10394503	HCU	USA	2016	30789131
EN00005-00005	SRR10394504	HCU	USA	2016	30789131
EN00004-00004	SRR10394505	HCU	USA	2016	30789131
EN00003-00003	SRR10394506	HCU	USA	2016	30789131
EN00001-00002	SRR10394507	HCU	USA	2016	30789131
EN00001-00001	SRR10394508	HCU	USA	2016	30789131
CF00194-00380	SRR10394509	Human	USA	2016	30789131
CF00187-00369	SRR10394510	Human	USA	2016	30789131
CF00060-00446	SRR10394511	Human	USA	2015	30789131
15-S-179-MA-5324	SRR10394512	Human	USA	2011	30789131
2015-22-78	SRR10394515	Human	USA	2015	30789131
2015-22-77	SRR10394516	Human	USA	2015	30789131
2015-22-71	SRR10394518	Human	USA	2015	30789131
2015-22-70	SRR10394519	Human	USA	2015	30789131
15-S-177-MA-4156	SRR10394523	Human	USA	2005	30789131
2015-22-64	SRR10394524	Human	USA	2014	30789131
2015-22-63	SRR10394525	Human	USA	2014	30789131
2015-22-62	SRR10394526	Human	USA	2015	30789131
15-S-173-P32_P-1	SRR10394535	Human	USA	2011	30789131
CF00070-00220.MCHIM	SRR7800432	Human	USA	2015	biorxiv
CF00155-00157.MCHIM	SRR7800441	Human	USA	2016	biorxiv
CF00194-00380.MCHIM	SRR7800446	Human	USA	2016	biorxiv
CF00129-00133.MCHIM	SRR7800451	Human	USA	2015	biorxiv
CF00770-00654.MCHIM	SRR7800577	Human	USA	2016	biorxiv
CF00115-00119.MCHIM	SRR7800650	Human	USA	2016	biorxiv
CF00187-00369.MCHIM	SRR7800653	Human	USA	2016	biorxiv
CF00060-00446.MCHIM	SRR7800670	Human	USA	2015	biorxiv
CF00112-01031.MCHIM	SRR7800681	Human	USA	2016	biorxiv
IMRL2	SRR2338871	Human	Ireland	2009	26634757
IMRL4	SRR2338873	Human	Ireland	2013	26634757
IMRL6	SRR2338874	Human	Ireland	2014	26634757
Mycobacterium_chimaera_AH16_GCF_001750065_2	Mycobacterium_chimaera_AH16_GCF_001750065_2	Human	USA	2014	NCBI
MIN_052511_1280	SRR901710	Human	USA	2011	NCBI
SAMN10448975	SRR8236353	Human	USA	2016	30965019
SAMN10448942	SRR8236364	Human	USA	2016	30965019
SAMN10448954	SRR8236374	Human	USA	2017	30965019
SAMN10448946	SRR8236382	Human	USA	2015	30965019
SAMN10449033	SRR8236385	Human	USA	2015	30965019
SAMN10448997	SRR8236396	Human	USA	2016	30965019
SAMN10448976	SRR8236413	Human	USA	2015	30965019
SAMN10448987	SRR8236425	Human	USA	2016	30965019
SAMN10448995	SRR8236431	Human	USA	2017	30965019
SAMN10448958	SRR8236437	Human	USA	2016	30965019
SAMN10448956	SRR8236439	Human	USA	2016	30965019
SAMN10448964	SRR8236441	Human	USA	2012	30965019
2015-22-08-01	SRR4295156	HCU	USA	2015	27740609
2015-22-15-01	SRR4295157	HCU	USA	2015	27740609
2015-22-71	SRR4295158	Human	USA	2015	27740609
2015-22-73	SRR4295159	HCU	USA	2015	27740609
2015-22-77	SRR4295160	Human	USA	2015	27740609
2015-22-78	SRR4295161	Human	USA	2015	27740609
2015-22-80	SRR4295163	Human	USA	2016	27740609
2015-22-18-01	SRR4295164	HCU	USA	2015	27740609
2015-22-38-01	SRR4295165	HCU	USA	2015	27740609
2015-22-47-01	SRR4295166	HCU	USA	2015	27740609
2015-22-63	SRR4295168	Human	USA	2014	27740609
2015-22-64	SRR4295169	Human	USA	2014	27740609
2015-22-68	SRR4295170	HCU	USA	2015	27740609
NC0052-0001	SRR4324922	Human	USA	2015	27740609
NC0053-0002	SRR4324923	Human	USA	2016	27740609
EN0001-0001	SRR4324924	HCU	USA	2016	27740609
EN0006-0006	SRR4324925	HCU	USA	2016	27740609
SAMN07659765	SRR6044825	Human	UK	2015-2016	29167290
SAMN07659413	SRR6044846	Human	UK	2015-2016	29167290
SAMN07660021	SRR6044932	Human	UK	2015-2016	29167290
SAMN07659881	SRR6044960	Human	UK	2015-2016	29167290
SAMN07660368	SRR6044961	Human	UK	2015-2016	29167290
SAMN07658643	SRR6044970	Human	UK	2015-2016	29167290
SAMN07660476	SRR6045038	Human	UK	2015-2016	29167290
SAMN07659051	SRR6045075	Human	UK	2015-2016	29167290
SAMN07659980	SRR6045083	Human	UK	2015-2016	29167290
SAMN07659056	SRR6045095	Human	UK	2015-2016	29167290
SAMN07659058	SRR6045153	Human	UK	2015-2016	29167290
SAMN07659950	SRR6045171	Human	UK	2015-2016	29167290
SAMN07659039	SRR6045273	Human	UK	2015-2016	29167290
SAMN07660308	SRR6045280	Human	UK	2015-2016	29167290
SAMN07659866	SRR6045300	Human	UK	2015-2016	29167290
SAMN07660467	SRR6045319	Human	UK	2015-2016	29167290
SAMN07658670	SRR6045363	Human	UK	2015-2016	29167290
SAMN07659559	SRR6045372	Human	UK	2015-2016	29167290
SAMN07659085	SRR6045385	Human	UK	2015-2016	29167290
SAMN07660098	SRR6045451	Human	UK	2015-2016	29167290
SAMN07660287	SRR6045581	Human	UK	2015-2016	29167290
SAMN07659784	SRR6045605	Human	UK	2015-2016	29167290
SAMN07658823	SRR6045610	Human	UK	2015-2016	29167290
SAMN07659389	SRR6045677	Human	UK	2015-2016	29167290
SAMN07659871	SRR6045698	Human	UK	2015-2016	29167290
SAMN07658913	SRR6045702	Human	UK	2015-2016	29167290
SAMN07659730	SRR6045770	Human	UK	2015-2016	29167290
SAMN07660253	SRR6045836	Human	UK	2015-2016	29167290
SAMN07660251	SRR6045840	Human	UK	2015-2016	29167290
SAMN07659976	SRR6045851	Human	UK	2015-2016	29167290
SAMN07658417	SRR6045901	Human	UK	2015-2016	29167290
SAMN07658413	SRR6045963	Human	UK	2015-2016	29167290
SAMN07658726	SRR6046063	Human	UK	2015-2016	29167290
SAMN07658472	SRR6046120	Human	UK	2015-2016	29167290
SAMN07659726	SRR6046129	Human	UK	2015-2016	29167290
SAMN07660093	SRR6046155	Human	UK	2015-2016	29167290
SAMN07660006	SRR6046180	Human	UK	2015-2016	29167290
SAMN07660194	SRR6046188	Human	UK	2015-2016	29167290
SAMN07658808	SRR6046254	Human	UK	2015-2016	29167290
SAMN07660177	SRR6046341	Human	UK	2015-2016	29167290
SAMN07659697	SRR6046371	Human	UK	2015-2016	29167290
SAMN07658454	SRR6046472	Human	UK	2015-2016	29167290
SAMN07659948	SRR6046520	Human	UK	2015-2016	29167290
SAMN07659520	SRR6046535	Human	UK	2015-2016	29167290
SAMN07658662	SRR6046598	Human	UK	2015-2016	29167290
SAMN07658674	SRR6046651	Human	UK	2015-2016	29167290
SAMN07660402	SRR6046696	Human	UK	2015-2016	29167290
SAMN07658306	SRR6046731	Human	UK	2015-2016	29167290
SAMN07658587	SRR6046734	Human	UK	2015-2016	29167290
SAMN07659118	SRR6046754	Human	UK	2015-2016	29167290
SAMN07658627	SRR6046787	Human	UK	2015-2016	29167290
SAMN07660121	SRR6046833	Human	UK	2015-2016	29167290
SAMN07659568	SRR6046910	Human	UK	2015-2016	29167290
DK_HCU_B1	ERR1744900	HCU	Denmark	2015	28035898
DK_HCU_C1	ERR1744901	HCU	Denmark	2015	28035898
DK_HCU_D5	ERR1744903	HCU	Denmark	2015	28035898
DK_HCU_E4	ERR1744904	HCU	Denmark	2015	28035898
DK_PAT_1	ERR1744905	Human	Denmark	2015	28035898
FI-01069	ERR1744906	Human	Italy	2001	28035898
155	ERR1463898	HCU	Germany	2014	28711585
154	ERR1463901	Water supply	Germany	2015	28711585
78	ERR1463902	HCU	Germany	2015	28711585
122	ERR1463903	Human	Germany	2014	28711585
173	ERR1463904	Human	Germany	2014	28711585
121	ERR1463905	Human	Germany	2014	28711585
13	ERR1463906	HCU	Switzerland	2014	28711585
80	ERR1463907	HCU	Germany	2015	28711585
149	ERR1463910	HCU	Germany	2015	28711585
85	ERR1463917	Human	Germany	2012	28711585
84	ERR1463918	Human	Germany	2014	28711585
86	ERR1463919	Human	Germany	2015	28711585
86	ERR1463920	Human	Germany	2015	28711585
125	ERR1463921	Human	Germany	2015	28711585
31	ERR1463925	Human	Switzerland	2012	28711585
40	ERR1463932	Water dispenser	Switzerland	2013	28711585
40	ERR1463933	Water dispenser	Switzerland	2013	28711585
58	ERR1463940	HCU	Switzerland	2013	28711585
58	ERR1463941	HCU	Switzerland	2013	28711585
41	ERR1463947	Water dispenser	Switzerland	2013	28711585
41	ERR1463948	Water dispenser	Switzerland	2013	28711585
106	ERR1463971	HCU	Germany	2014	28711585
109	ERR1463972	HCU	Germany	2014	28711585
105	ERR1463973	HCU	Germany	2014	28711585
107	ERR1463975	HCU	Germany	2014	28711585
104	ERR1463977	HCU	Germany	2014	28711585
116	ERR1463978	HCU	Germany	2014	28711585
117	ERR1463980	HCU	Germany	2014	28711585
100	ERR1463984	HCU	Germany	2015	28711585
96	ERR1463985	HCU	Germany	2015	28711585
97	ERR1463986	HCU	Germany	2015	28711585
90	ERR1463987	HCU	Germany	2015	28711585
114	ERR1463989	HCU	Germany	2015	28711585
87	ERR1463990	HCU	Germany	2015	28711585
94	ERR1463991	HCU	Germany	2015	28711585
92	ERR1463992	HCU	Germany	2015	28711585
93	ERR1463993	HCU	Germany	2015	28711585
91	ERR1463994	HCU	Germany	2015	28711585
95	ERR1463995	HCU	Germany	2015	28711585
98	ERR1463996	HCU	Germany	2015	28711585
111	ERR1463997	HCU	Germany	2015	28711585
112	ERR1463998	HCU	Germany	2015	28711585
88	ERR1463999	HCU	Germany	2015	28711585
110	ERR1464000	HCU	Germany	2015	28711585
99	ERR1464001	HCU	Germany	2015	28711585
102	ERR1464002	HCU	Germany	2015	28711585
101	ERR1464003	HCU	Germany	2015	28711585
115	ERR1464005	HCU	Germany	2015	28711585
119	ERR1464006	Water supply	Germany	2015	28711585
120	ERR1464007	Water supply	Germany	2015	28711585
83	ERR1464008	Human	Germany	2013	28711585
82	ERR1464009	Human	Germany	2013	28711585
81	ERR1464010	Human	Germany	2013	28711585
188	ERR1464011	Human	Netherlands	2014	28711585
190	ERR1464013	HCU	Netherlands	2015	28711585
198	ERR1464014	Human	Netherlands	2015	28711585
201	ERR1464015	HCU	Netherlands	2015	28711585
193	ERR1464016	Human	Netherlands	2012	28711585
192	ERR1464017	HCU	Netherlands	2015	28711585
183	ERR1464018	HCU	Netherlands	2015	28711585
187	ERR1464019	HCU	Netherlands	2015	28711585
182	ERR1464020	HCU	Netherlands	2015	28711585
184	ERR1464021	HCU	Netherlands	2015	28711585
185	ERR1464023	HCU	Netherlands	2015	28711585
178	ERR1464025	HCU	Netherlands	2015	28711585
180	ERR1464027	HCU	Netherlands	2015	28711585
181	ERR1464028	HCU	Netherlands	2015	28711585
200	ERR1464030	HCU	Netherlands	2015	28711585
146	ERR1464032	Human	Germany	2015	28711585
6	ERR1464033	HCU	Switzerland	2014	28711585
6	ERR1464034	HCU	Switzerland	2014	28711585
5	ERR1464035	HCU	Switzerland	2014	28711585
8	ERR1464037	HCU	Switzerland	2014	28711585
7	ERR1464039	HCU	Switzerland	2014	28711585
7	ERR1464040	HCU	Switzerland	2014	28711585
21	ERR1464041	HCU	Switzerland	2014	28711585
22	ERR1464042	HCU	Switzerland	2014	28711585
22	ERR1464043	HCU	Switzerland	2014	28711585
177	ERR1464044	HCU	Germany	2014	28711585
9	ERR1464045	HCU	Switzerland	2014	28711585
9	ERR1464046	HCU	Switzerland	2014	28711585
15	ERR1464047	HCU	Switzerland	2014	28711585
15	ERR1464048	HCU	Switzerland	2014	28711585
20	ERR1464053	HCU	Switzerland	2014	28711585
1	ERR1464060	HCU	Switzerland	2014	28711585
4	ERR1464061	HCU	Switzerland	2014	28711585
4	ERR1464062	HCU	Switzerland	2014	28711585
11	ERR1464063	HCU	Switzerland	2014	28711585
12	ERR1464064	HCU	Switzerland	2014	28711585
12	ERR1464065	HCU	Switzerland	2014	28711585
12	ERR1464066	HCU	Switzerland	2014	28711585
174	ERR1464067	HCU	Germany	2014	28711585
176	ERR1464069	HCU	Germany	2014	28711585
176	ERR1464070	HCU	Germany	2014	28711585
176	ERR1464071	HCU	Germany	2014	28711585
130	ERR1464072	Human	Germany	2015	28711585
136	ERR1464073	Human	Germany	2015	28711585
136	ERR1464074	Human	Germany	2015	28711585
10	ERR1464075	HCU	Switzerland	2014	28711585
32	ERR1464076	Human	Switzerland	2015	28711585
150	ERR1464084	HCU	Germany	2015	28711585
148	ERR1464085	HCU	Germany	2015	28711585
153	ERR1464087	HCU	Germany	2015	28711585
152	ERR1464088	HCU	Germany	2015	28711585
38	ERR1464090	Human	Switzerland	2014	28711585
24	ERR1464091	Human	Switzerland	2011	28711585
25	ERR1464092	Human	Switzerland	2011	28711585
26	ERR1464093	Human	Switzerland	2011	28711585
27	ERR1464094	Human	Switzerland	2011	28711585
28	ERR1464095	Human	Switzerland	2011	28711585
29	ERR1464096	Human	Switzerland	2011	28711585
30	ERR1464097	Human	Switzerland	2011	28711585
244	ERR1464098	Human	USA	2011	28711585
244	ERR1464099	Human	USA	2011	28711585
245	ERR1464100	Human	USA	2013	28711585
169	ERR1464101	HCU	Germany	2014	28711585
165	ERR1464102	HCU	Germany	2014	28711585
158	ERR1464103	HCU	Germany	2014	28711585
163	ERR1464107	HCU	Germany	2014	28711585
171	ERR1464109	HCU	Germany	2014	28711585
159	ERR1464110	HCU	Germany	2014	28711585
161	ERR1464111	HCU	Germany	2014	28711585
160	ERR1464112	HCU	Germany	2014	28711585
167	ERR1464113	HCU	Germany	2014	28711585
166	ERR1464114	HCU	Germany	2014	28711585
142	ERR1464119	HCU	Germany	2014	28711585
142	ERR1464120	HCU	Germany	2014	28711585
141	ERR1464121	HCU	Germany	2014	28711585
137	ERR1464122	HCU	Germany	2014	28711585
138	ERR1464123	HCU	Germany	2014	28711585
145	ERR1464124	HCU	Germany	2014	28711585
143	ERR1464125	HCU	Germany	2014	28711585
139	ERR1464127	HCU	Germany	2014	28711585
144	ERR1464128	HCU	Germany	2015	28711585
144	ERR1464129	HCU	Germany	2015	28711585
35	ERR1464130	Human	Switzerland	2012	28711585
34	ERR1464131	Human	Switzerland	2011	28711585
33	ERR1464132	Human	Switzerland	2011	28711585
36	ERR1464133	Human	Switzerland	2013	28711585
37	ERR1464134	Human	Switzerland	2014	28711585
44	ERR1464135	HCU	Switzerland	2013	28711585
237	SRR4119598	Human	UK	2012-2014	28711585
236	SRR4119599	Human	UK	2012-2014	28711585
216	SRR4119600	HCU	UK	2015	28711585
232	SRR4119603	HCU	UK	2015	28711585
233	SRR4119606	HCU	UK	2015	28711585
214	SRR4119607	Human	UK	2014	28711585
217	SRR4119610	HCU	UK	2015	28711585
234	SRR4119612	HCU	UK	2015	28711585
207	SRR4119613	Human	UK	2015	28711585
225	SRR4119615	Human	UK	2012	28711585
228	SRR4119617	HCU	UK	2015	28711585
229	SRR4119619	HCU	UK	2015	28711585
243	SRR4119620	Human	UK	2014	28711585
211	SRR4119621	Human	UK	2010	28711585
221	SRR4119622	Human	UK	2009-2011	28711585
226	SRR4119626	HCU	UK	2015	28711585
213	SRR4119627	Human	UK	2013	28711585
206	SRR4119629	Human	UK	2014	28711585
212	SRR4119631	Human	UK	2014	28711585
210	SRR4119632	Human	UK	2010	28711585
238	SRR4119633	Human	UK	2015-2016	28711585
231	SRR4119635	HCU	UK	2015	28711585
205	SRR4119636	Human	UK	2012-2014	28711585
222	SRR4119639	Human	UK	2013	28711585
235	SRR4119641	Human	UK	2012-2014	28711585
239	SRR4119642	Human	UK	2015-2016	28711585
240	SRR4119643	Human	UK	2012-2014	28711585
224	SRR4119646	Human	UK	2014	28711585
223	SRR4119648	Human	UK	2011	28711585
209	SRR4119649	Human	UK	2013	28711585
242	SRR4119652	Human	UK	2012	28711585
215	SRR4119653	HCU	UK	2015	28711585
227	SRR4119656	HCU	UK	2015	28711585
T54063	SRR1735602	Human	UK	2013	25631807
W35596	SRR1735623	Human	UK	2013	25631807
H29898	SRR1735644	Human	UK	2013	25631807
G85485	SRR1735652	Human	UK	2013	25631807
F26872	SRR1735664	Human	UK	2013	25631807
W42321	SRR1735667	Human	UK	2013	25631807
H32778.I2	SRR1735671	Human	UK	2013	25631807
H31849.I2	SRR1735674	Human	UK	2013	25631807
M7749	SRR1735679	Human	UK	2013	25631807
L4183	SRR1735680	Human	UK	2013	25631807
T67046	SRR1735715	Human	UK	2014	25631807
DMG1600122	SRR4249866	HCU	New Zealand	2015	28177865
DMG1600140	SRR4249867	HCU	Australia	2016	28177865
DMG1600139	SRR4249868	Human	Australia	2016	28177865
DMG1600138	SRR4249869	Human	Australia	2016	28177865
DMG1600137	SRR4249870	HCU	Australia	2016	28177865
DMG1600136	SRR4249871	HCU	Australia	2016	28177865
DMG1600135	SRR4249872	HCU	Australia	2016	28177865
DMG1600134	SRR4249873	HCU	Australia	2016	28177865
DMG1600127	SRR4249874	HCU	Australia	2016	28177865
DMG1600128	SRR4249875	HCU	Australia	2016	28177865
DMG1600120	SRR4249877	HCU	New Zealand	2015	28177865
DMG1600130	SRR4249878	HCU	Australia	2016	28177865
DMG1600131	SRR4249879	HCU	Australia	2016	28177865
DMG1600132	SRR4249880	Human	Australia	2016	28177865
DMG1600133	SRR4249881	Human	Australia	2016	28177865
DMG1600098	SRR4249882	HCU	Australia	2015	28177865
DMG1600099	SRR4249883	HCU	Australia	2015	28177865
DMG1600100	SRR4249884	HCU	Australia	2015	28177865
DMG1600101	SRR4249885	HCU	Australia	2015	28177865
DMG1600102	SRR4249886	HCU	Australia	2015	28177865
DMG1600103	SRR4249887	HCU	Australia	2015	28177865
DMG1600106	SRR4249891	HCU	New Zealand	2015	28177865
DMG1600107	SRR4249892	HCU	New Zealand	2015	28177865
DMG1600108	SRR4249893	HCU	New Zealand	2015	28177865
DMG1600109	SRR4249894	HCU	Australia	2015	28177865
DMG1600110	SRR4249895	HCU	Australia	2015	28177865
DMG1600111	SRR4249896	HCU	Australia	2015	28177865
DMG1600112	SRR4249897	HCU	Australia	2015	28177865
DMG1600113	SRR4249898	HCU	Australia	2015	28177865
DMG1600124	SRR4249899	HCU	New Zealand	2015	28177865
DMG1600114	SRR4249900	Human	Australia	2015	28177865
DMG1600115	SRR4249901	HCU	Australia	2015	28177865
DMG1600116	SRR4249902	HCU	Australia	2015	28177865
DMG1600117	SRR4249903	HCU	Australia	2015	28177865
DMG1600118	SRR4249904	HCU	Australia	2015	28177865
DMG1600144	SRR4249906	HCU	Australia	2015	28177865
DMG1600121	SRR4249908	HCU	New Zealand	2015	28177865
DMG1600143	SRR4249910	HCU	Australia	2016	28177865
WCHMC000030	SRR6943624	HCU	China	2017	29777159
WCHMC000001	SRR6943625	HCU	China	2017	29777159
WCHMC000032	SRR6943626	HCU	China	2017	29777159
